# Supplementary material for: Transcriptomic and epigenomic remodeling occurs during vascular cambium periodicity in Populus tomentosa
Source: Hortic Res. 2021 May 1;8:102. doi: 10.1038/s41438-021-00535-w (PMC8087784; doi:10.1038/s41438-021-00535-w)
Supplement: Supplementary file 3 — Table S2 [file 41438_2021_535_MOESM3_ESM.xlsx]

## Sheet: Table S2
Table S2 All differential expression genes from the dormant, reactivating and active cambium of Populus tomentosa.
Note: DC, dormant cambium; RC, reactivating cambium; AC, active cambium.
Genes ID	DC1	DC2	DC3	RC1	RC2	RC3	AC1	AC2	AC3
Black_Cottonwood_newGene_12	0.00202774	1.54934	0.499397	2.01152	1.09395	1.1306	9.15672e-05	8.17215e-05	3.88728e-05
Black_Cottonwood_newGene_14	18.118	15.6917	16.2074	3.01674	3.55972	2.05421	1.11903	2.00236	2.94041
Black_Cottonwood_newGene_199	506.56	388.19	394.009	216.412	175.158	136.193	64.443	71.7118	53.532
Black_Cottonwood_newGene_202	0.346861	1.5699	1.27669	7.38558	5.38874	6.25575	21.3166	20.4295	25.328
Black_Cottonwood_newGene_242	0.19225	0.382506	0.236192	2.8117	2.86559	3.23059	3.8093	6.25995	5.74277
Black_Cottonwood_newGene_249	0.290945	0.292215	0	1.75142	1.87193	1.85194	2.83453	1.58646	2.10228
Black_Cottonwood_newGene_286	31.7081	46.7693	38.8192	5.66524	8.24368	5.82971	2.24039	0.964409	0.966232
Black_Cottonwood_newGene_287	0	0	0.537152	3.74127	1.57931	2.62832	8.06093	7.3896	9.11967
Black_Cottonwood_newGene_349	0.513059	1.26684	0.466663	2.82907	3.06068	2.73466	22.068	22.2103	18.5486
Black_Cottonwood_newGene_358	1.52485	0.73735	0.766179	0.931925	1.18892	1.17047	3.6762	4.16947	4.81602
Black_Cottonwood_newGene_363	0	0.958538	0	2.12598	0	0.795883	28.8917	19.6488	13.2826
Black_Cottonwood_newGene_405	2.40894	4.76359	3.1026	5.03695	4.81281	4.99788	0.349921	0.000606203	0.172724
Black_Cottonwood_newGene_407	0.376436	0	0	5.61328	3.29576	1.00629	10.4349	19.3439	14.6049
Black_Cottonwood_newGene_418	0	0.720999	1.33973	2.42993	2.5315	2.44318	4.94881	4.57483	4.11087
Black_Cottonwood_newGene_419	0	0	0.245284	0.17775	0.532032	0	2.39154	2.57788	4.49761
Black_Cottonwood_newGene_423	0.484814	0.36724	0.306074	1.00563	1.2976	2.3552	3.1234	3.17674	3.87392
Black_Cottonwood_newGene_464	0	0.397355	0.495139	1.10601	1.90149	3.18621	4.18452	5.37062	4.87776
Black_Cottonwood_newGene_516	0.974338	0.966914	0	10.2958	16.5583	11.9608	12.2861	12.9317	13.0015
Black_Cottonwood_newGene_549	1.89031	0	2.32411	4.32982	4.80924	4.15566	8.71712	5.15831	6.03222
Black_Cottonwood_newGene_619	4.26481	3.70664	3.33003	10.4326	9.15937	10.0435	19.0675	13.282	18.0344
Black_Cottonwood_newGene_680	0.257545	0.94827	0.450954	4.29675e-06	0.356043	0.192407	3.41473	3.34982	2.20365
Black_Cottonwood_newGene_683	53.1579	37.2303	25.5512	4.19341	29.9205	10.2331	124.673	176.027	124.404
Black_Cottonwood_newGene_684	9.07442	12.9629	19.0798	1.06468	5.14826	2.1262	9.59643	13.4587	11.1372
Black_Cottonwood_newGene_7	13.0795	15.6392	14.2323	1.97316	1.87961	1.69227	1.06739	0.545973	0.871217
Black_Cottonwood_newGene_721	2.27689	1.66688	2.85087	0.304761	0.207637	0.321249	0.428505	0.120363	0.100539
Black_Cottonwood_newGene_727	0.42051	0.559734	0.526251	0.646106	0.611758	0.370331	8.60043	6.38831	7.36212
Black_Cottonwood_newGene_733	16.9682	10.9844	11.7823	1.28394	3.16608	0	1.58312	0.460529	0
Black_Cottonwood_newGene_770	5.06458	6.00663	7.24516	9.53267	15.9176	8.7225	1.92762	3.5288	1.55259
Black_Cottonwood_newGene_81	0	0.0591283	0	0.717714	0.212303	0.537867	1.31791	2.2521	1.34921
Black_Cottonwood_newGene_82	1.37713	1.09062	1.54458	3.72723	4.13641	4.79587	7.96906	7.64879	6.34288
Black_Cottonwood_newGene_85	4.76789	3.88181	5.54544	7.42011	10.4616	12.3025	0	0	0
Potri.001G002200.v3.0	0.402823	0.173171	0.288394	1.22949	1.08137	1.23706	1.66036	1.10503	1.68895
Potri.001G002600.v3.0	0.869041	1.50369	1.5328	5.20744	4.77119	5.80433	7.01604	7.49173	7.78199
Potri.001G003100.v3.0	32.4284	35.1758	34.7921	8.14818	6.35092	5.97878	2.61923	1.48804	2.01862
Potri.001G003300.v3.0	0.169086	0.240452	0.150799	7.24689	7.13645	6.14006	4.55236	4.77157	5.53658
Potri.001G003400.v3.0	2.10092	1.96504	3.68843	10.4866	11.0874	11.5745	19.6118	17.5923	19.055
Potri.001G003800.v3.0	7.05781	7.99881	8.98218	108.494	103.98	97.679	165.071	158.489	155.304
Potri.001G004000.v3.0	0.295441	0.556518	0.231636	0.282773	0.96989	0.548228	2.27996	1.94741	2.83817
Potri.001G004100.v3.0	2.2242	1.26337	0.694664	292.938	229.478	198.048	538.935	559.15	537.36
Potri.001G005700.v3.0	0.614386	0.92466	0.832811	13.3814	13.3434	13.6315	22.6297	21.014	24.7163
Potri.001G005900.v3.0	31.1331	33.0491	33.3344	16.8598	13.4064	15.4649	3.581	3.24511	4.25609
Potri.001G006000.v3.0	0	0.134549	0	64.806	61.2256	59.9729	51.1896	50.1283	48.3856
Potri.001G006100.v3.0	0.113443	0.0759179	0.0476763	4.73869	4.72498	4.12151	2.82747	3.20504	2.49359
Potri.001G006200.v3.0	0	0	0	0.371924	0.283429	0.286679	2.44816	2.26808	2.47975
Potri.001G006400.v3.0	16.0334	14.7785	15.2367	22.1283	22.9633	22.1393	71.6819	70.2062	68.8782
Potri.001G006500.v3.0	0.209042	0.599804	0.37482	7.9425	7.33414	8.03456	15.8191	18.7266	16.4632
Potri.001G006700.v3.0	0.742791	1.39493	1.07041	4.61212	4.90208	6.12292	3.22992	3.08371	3.30941
Potri.001G007000.v3.0	80.3098	75.4694	81.5818	14.3313	18.0257	18.2324	3.66856	4.62169	3.86064
Potri.001G007100.v3.0	3.96518	3.62967	1.56519	0.296304	0.0716382	0.440027	0.153806	0.407062	0.205087
Potri.001G007200.v3.0	0	0	0.17666	3.0403	2.60275	2.71623	6.36338	6.6677	5.94185
Potri.001G008400.v3.0	1425.9	1314.75	1283.11	123.181	113.065	94.4814	75.6825	73.2523	73.3599
Potri.001G008500.v3.0	15.5062	11.2746	10.0822	352.609	278.957	229.511	22.8886	14.7099	16.1164
Potri.001G008700.v3.0	23.119	31.6196	32.7172	23.6616	23.5856	25.0898	3.88805	3.16562	4.17066
Potri.001G009200.v3.0	0	0	0	19.4096	27.052	13.2404	12.6779	7.68826	10.1289
Potri.001G009600.v3.0	0.446346	0.425561	0.61252	2.38583	2.23521	2.60501	5.38	4.52906	5.03768
Potri.001G009800.v3.0	55.3198	52.614	54.8754	15.1795	14.2924	11.6317	4.5708	2.86158	3.98958
Potri.001G010000.v3.0	39.3228	11.0566	44.7075	2.9725	2.44293	1.08811	0.287554	0.855602	0.692629
Potri.001G010100.v3.0	51.6745	12.5681	51.3466	4.21463	3.91837	3.93312	1.12614	2.30715	1.51812
Potri.001G010200.v3.0	27.6306	33.9434	29.5138	3.30626	3.49353	2.78435	1.77232	1.68321	1.53942
Potri.001G010400.v3.0	19.7098	21.5047	21.2844	14.0937	14.4354	15.0671	2.61959	2.41805	2.43833
Potri.001G010600.v3.0	12.4638	10.0281	15.016	0	0.389219	0.195718	0	0.496963	0.389213
Potri.001G010700.v3.0	25.3717	21.119	24.8853	3.33787	2.71175	3.36639	0.604227	0.789186	0.91962
Potri.001G011800.v3.0	7.57504	5.96404	6.49826	16.8441	20.751	24.1791	47.1471	47.5499	45.9998
Potri.001G012200.v3.0	2.67239	2.2944	2.14196	113.608	123.383	128.599	119.418	116.578	111.742
Potri.001G012300.v3.0	0.305984	0.030589	0.389577	9.74012	11.0116	11.0694	18.3578	19.1165	17.8155
Potri.001G012700.v3.0	0	0	0	0.195079	0	0	19.6153	21.4058	22.4448
Potri.001G013000.v3.0	5.33653	6.78507	5.58727	52.8827	35.8465	42.8548	31.4855	31.9623	25.0412
Potri.001G013700.v3.0	10.21	7.67726	9.61179	18.7059	16.5113	13.4807	40.5396	40.7664	37.3961
Potri.001G014000.v3.0	2.44898	1.35246	1.87927	4.06172	4.65221	3.91109	8.2013	7.15664	8.05815
Potri.001G014400.v3.0	0.660512	2.05515	1.39525	0.542202	0.246573	0.286824	0.156625	0.228585	0.119097
Potri.001G014700.v3.0	0.192577	0.547811	0.524985	6.12218	6.68178	5.61618	0.0211167	0.0479018	0.112062
Potri.001G014900.v3.0	0.342011	0.345118	0.483389	1.15312	1.50998	1.66146	0.512668	1.13298	1.451
Potri.001G016200.v3.0	265.538	292.412	291.288	9.52568	7.59036	8.11548	18.6652	20.6552	17.7298
Potri.001G016300.v3.0	0	0.162469	0.270152	2.23804	2.41547	2.1676	5.25279	4.38982	4.59151
Potri.001G016700.v3.0	0	0	0	1.95332	1.87626	1.33489	1.68194	2.88544	3.697
Potri.001G016900.v3.0	1.38705	1.65393	1.48394	12.2755	14.9626	13.2533	21.1328	20.9234	21.3059
Potri.001G017000.v3.0	43.2442	48.6522	47.7253	19.8432	21.1627	20.5533	10.3461	10.2684	10.3172
Potri.001G017100.v3.0	0	0	0	1.22742	1.35167	1.31113	3.87197	3.22177	5.37105
Potri.001G017500.v3.0	0	0.0661892	0.0824283	3.84115	4.26731	2.97658	6.44997	5.07823	5.87298
Potri.001G017600.v3.0	0	0	0	1.2267	1.58087	1.51692	28.2523	28.6206	30.3953
Potri.001G018200.v3.0	290.016	300.05	306.279	306.072	309.354	317.55	31.487	30.9019	29.4533
Potri.001G018300.v3.0	2.0109	2.31371	1.06511	12.993	13.4361	11.9216	37.1162	34.6633	36.7847
Potri.001G018700.v3.0	0	0	0.0472408	1.74388	3.23086	2.9499	13.715	12.7279	14.169
Potri.001G019100.v3.0	36.2211	31.2934	32.5129	4.52219	4.40602	4.1483	6.60578	6.14354	5.69073
Potri.001G019400.v3.0	4.84077	6.11947	5.93799	34.9795	33.3692	28.9547	26.7156	24.0355	23.952
Potri.001G019500.v3.0	0.0406684	0.205106	0.102565	0.928674	1.2598	0.970753	0.989521	1.40657	1.28261
Potri.001G019600.v3.0	1.35868	1.00161	0.598122	15.7419	13.7765	15.4461	12.2395	15.6569	14.6195
Potri.001G020200.v3.0	0.437848	0.543721	0.677366	4.80396	3.78342	3.42792	8.1594	9.35481	8.45255
Potri.001G020800.v3.0	50.2791	50.8099	48.2452	3.96565	3.36486	2.12744	1.26183	1.27623	1.41952
Potri.001G020900.v3.0	1.12208	1.15514	0.370593	2.69851	2.46008	3.13015	5.7195	7.59257	6.83422
Potri.001G021000.v3.0	0.232517	0.279832	0.116405	1.33987	1.4846	1.99249	7.07219	6.07117	5.44955
Potri.001G021600.v3.0	1.35579	1.28026	1.41675	10.5103	8.07787	8.42738	7.39662	10.4318	7.74522
Potri.001G022900.v3.0	0.0955177	0	0.0600361	4.69542	3.25666	2.55127	3.80422	4.94179	3.92503
Potri.001G023900.v3.0	0.964742	1.03798	1.38734	6.22039	5.80113	7.28458	6.49539	6.82712	6.16866
Potri.001G025100.v3.0	47.7272	47.4889	42.9901	15.151	17.78	18.5028	4.59691	3.29341	4.34418
Potri.001G025300.v3.0	11.7851	11.0463	10.051	60.2661	53.5707	49.9933	66.5366	70.8358	79.2598
Potri.001G025500.v3.0	0	0.0976771	0.121996	1.43512	0.695274	1.34973	1.44272	2.35229	3.09708
Potri.001G026200.v3.0	1.81185	1.06624	0.86424	4.95419	4.52265	4.68022	4.60565	6.46544	4.79607
Potri.001G027000.v3.0	0.383907	0	0.119212	1.61558	1.93593	1.68966	10.4506	13.109	13.074
Potri.001G027200.v3.0	0.0995201	0.185242	0.179441	0.309698	0.247233	0.549916	0.832254	0.802935	0.672419
Potri.001G027700.v3.0	0	0	0	0.872094	0.304274	0.491744	10.0138	8.73774	8.6407
Potri.001G027900.v3.0	0.0554839	0.0278632	0.0698615	1.31838	1.41282	1.47037	0.781873	0.827771	1.10584
Potri.001G028000.v3.0	4.608	6.86912	3.65936	41.5168	33.4066	28.0602	64.3021	67.4725	62.8397
Potri.001G028200.v3.0	0.858672	0.706017	0.468765	177.083	159.484	139.495	849.026	837.513	853.491
Potri.001G028400.v3.0	0	0	0	17.2062	18.4612	17.9413	27.8483	27.9117	28.5139
Potri.001G028500.v3.0	1.1118	1.1175	1.37703	7.61428	7.46196	6.6227	9.00473	8.29452	8.21161
Potri.001G028800.v3.0	0.113692	0.0341856	0.0859449	0.844955	1.00742	0.975647	1.56722	2.07295	1.4468
Potri.001G031500.v3.0	2.05717	1.75671	3.12098	21.573	16.2302	15.701	9.39345	9.71802	7.20267
Potri.001G031800.v3.0	110.341	105.51	96.9455	52.2598	54.7155	59.8412	1.54799	1.13706	1.11833
Potri.001G032100.v3.0	0.859494	1.23669	0.424667	4.62365	3.03349	2.7289	2.18199	1.42735	1.90407
Potri.001G032400.v3.0	0.0623404	0	0	0	0	0	2.01598	2.21186	2.91179
Potri.001G032500.v3.0	0	0	0.0702268	6.38659	5.41986	5.1941	38.0094	38.4514	37.4545
Potri.001G032900.v3.0	1368.67	1194.86	1166.25	375.458	315.466	284.643	153.856	141.551	148.919
Potri.001G033000.v3.0	45.8596	48.0192	32.7308	1.99088	3.21895	2.7909	5.24512	7.57268	3.53712
Potri.001G033100.v3.0	2.09038	2.38205	2.20818	0.211758	0.230339	0.132449	0.0921578	0.16691	0.171309
Potri.001G033200.v3.0	55.2666	53.4259	49.8631	21.9102	21.0724	19.4651	8.71906	10.2954	9.66319
Potri.001G033500.v3.0	11.9967	16.8988	19.0374	4.51959	3.50194	3.01791	2.50275	2.79773	3.83291
Potri.001G034300.v3.0	9.81528	12.5305	13.4519	4.70383	5.03491	5.78394	2.10177	2.45062	2.17827
Potri.001G034500.v3.0	0.311854	0	0	1.28089	0.885455	1.17559	2.39443	2.58874	2.04634
Potri.001G034600.v3.0	7.98643e-05	0.195314	7.39423e-05	1.61256	0.706448	1.07503	0.56931	0.822157	0.794676
Potri.001G035200.v3.0	5.49015	2.93646	5.30599	1.41184	0.000596427	1.44021	1.35612	1.27681	0.0920256
Potri.001G035500.v3.0	1.69879	1.78095	3.02711	4.44287	6.29314	5.1493	8.90226	11.7153	11.6217
Potri.001G035800.v3.0	25.35	26.3258	26.1302	6.37399	6.62864	8.574	5.47554	5.10814	4.96769
Potri.001G036800.v3.0	29.7887	37.1786	31.5167	13.5488	13.3875	12.9022	8.0164	7.33627	7.54507
Potri.001G036900.v3.0	1.59362	0.918529	1.15745	1.23692	0.750617	0.654149	3.303	3.83599	4.59428
Potri.001G037000.v3.0	0.364853	0.145857	0.434111	1.824	2.35057	2.61259	9.82513	9.68469	8.9351
Potri.001G037400.v3.0	78.5146	71.6271	64.5844	16.3322	14.4982	15.6377	53.4674	50.931	52.9326
Potri.001G037700.v3.0	0.302189	0.151666	0	2.53015	1.79367	2.94422	7.29518	8.26748	6.70985
Potri.001G037900.v3.0	8.29029	11.1009	10.1516	0.318335	0.651863	0.322042	1.39757	1.29543	1.23394
Potri.001G040300.v3.0	0.425536	0.295094	0.266731	4.67534	5.57513	3.71502	4.9279	6.39203	3.75245
Potri.001G041300.v3.0	0	0	0	5.58607	3.0899	3.36961	0.307145	0	0
Potri.001G041400.v3.0	0	0	0	2.2504	1.62388	1.0921	2.2594	2.08548	3.31923
Potri.001G041600.v3.0	2.22269	2.90667	2.23926	1.38324	1.34166	1.47856	0.677652	0.41553	0.411623
Potri.001G041700.v3.0	0.0474096	0.332839	0.0594138	41.5972	45.6738	39.2751	30.3601	31.9703	28.7523
Potri.001G041800.v3.0	142.15	146.58	141.524	91.833	93.2593	101.836	24.0127	22.3592	23.829
Potri.001G042000.v3.0	3.52123	4.59669	3.49483	1.86985	2.71141	2.44921	0.53192	0.418284	0.329499
Potri.001G042700.v3.0	4.76431	6.77614	4.83994	10.6586	14.2471	12.9751	23.9875	27.1761	22.2494
Potri.001G042800.v3.0	0	0	0	0	0	0.490482	19.5813	16.9381	19.4672
Potri.001G042900.v3.0	1.4102	1.03061	0.969637	1.20356	1.15039	1.22852	4.70073	5.89008	5.4927
Potri.001G043100.v3.0	367.626	362.929	347.702	193.251	166.011	156.282	64.903	62.2853	69.8809
Potri.001G043600.v3.0	1.34207	1.34157	0.378616	8.68637	9.4829	5.76083	37.5783	34.9561	37.7522
Potri.001G043700.v3.0	0	0	0.0461595	0.764379	0.812971	0.90937	1.86633	2.00864	2.09445
Potri.001G044100.v3.0	0.0648291	0	0	0	0	0	5.29083	6.19282	7.59648
Potri.001G044300.v3.0	1.08992	1.69317	1.92134	1.02259	0.657612	0.639715	0	0	0.0689441
Potri.001G044500.v3.0	47.1812	43.9893	41.2844	0.7547	0.947209	0.776817	1.40629	0.93918	1.2157
Potri.001G044900.v3.0	0.346998	0.893597	0.812093	11.149	11.5969	10.4087	7.08656	7.95146	8.04783
Potri.001G045000.v3.0	4.19437	1.45974	5.15824	0	0.215454	0	0	0	0
Potri.001G045100.v3.0	15.8086	6.2423	15.3054	0	0.060178	0.250188	0.0850936	0	0
Potri.001G045900.v3.0	17.3098	3.87687	14.7759	0.289338	0.278101	0.75	0	0	0
Potri.001G046400.v3.0	0	0	0	0.286734	0	0.191642	2.05686	1.88866	1.77856
Potri.001G046500.v3.0	0.615806	1.11305	1.32894	2.53259	3.11907	3.57652	6.98983	6.97263	6.48265
Potri.001G047500.v3.0	0.530124	0.197796	0.24627	25.4845	22.9953	20.135	27.3402	27.6667	27.7897
Potri.001G047700.v3.0	0.228127	0	0.0933635	0.283035	0.397867	0.527393	2.21959	2.22989	2.33646
Potri.001G047800.v3.0	0.76913	0.251086	0.155004	18.9386	18.8506	20.0608	19.8738	18.8845	18.2001
Potri.001G048200.v3.0	0.502562	0.849377	0.302962	34.4014	34.8112	40.0638	23.088	24.5362	23.4271
Potri.001G048300.v3.0	0	0	0	0.441569	0.463252	0.345338	0.56837	0.466755	0.739962
Potri.001G048500.v3.0	0.0533052	0	0	1.17603	1.58795	1.43672	2.67213	3.09856	2.09902
Potri.001G048800.v3.0	135.814	171.969	178.615	33.7617	35.8551	37.4322	6.38202	6.18826	6.87105
Potri.001G048900.v3.0	24.3112	23.8151	26.8088	1.26489	0.950066	1.31927	0.539041	0.490111	1.01795
Potri.001G049000.v3.0	3.25819	2.55595	3.3902	0.202421	0.328883	0.137667	0.0353347	0.0800826	0.140987
Potri.001G049200.v3.0	1.54462	2.42258	2.05644	10.1106	11.4074	11.6723	12.99	13.5998	13.9717
Potri.001G049300.v3.0	0	0.162517	0	2.16133	3.15515	2.69958	2.49079	1.63616	0.970177
Potri.001G049700.v3.0	0.117056	0	0.145205	48.2315	43.1922	34.3616	47.6181	46.7214	44.6921
Potri.001G050300.v3.0	0.0690367	0.0627258	0.117877	1.04424	0.775032	1.54895	3.36073	3.91388	4.48439
Potri.001G050700.v3.0	25.6663	27.3275	26.7179	8.38558	10.4366	9.15144	5.74324	5.274	6.17907
Potri.001G051000.v3.0	3.5292	2.51908	1.90792	0.76311	0.824552	1.32361	3.80396	3.58788	4.35898
Potri.001G051400.v3.0	80.5623	89.6066	87.0814	9.4008	9.66746	9.85966	12.0892	12.7522	11.656
Potri.001G051700.v3.0	0.228545	0.197775	0.331027	6.61791	6.98103	5.80941	11.2465	11.9792	12.3562
Potri.001G051900.v3.0	171.137	179.967	181.651	127.715	115.453	110.502	41.8916	38.9174	40.9311
Potri.001G052100.v3.0	4.27355	6.08388	3.66732	83.0527	76.3886	66.775	111.157	104.104	108.696
Potri.001G052300.v3.0	0.0801354	0	0.100683	29.1089	24.1445	22.7613	50.5268	51.3801	51.084
Potri.001G052500.v3.0	0	0	0	0	0.0676609	0	0.313267	0.466306	0.350029
Potri.001G053000.v3.0	0.027936	0	0	0.766473	0.688468	0.803069	1.28286	0.856394	0.825581
Potri.001G053600.v3.0	1.79409	1.19806	1.62933	13.6739	14.2752	11.5509	9.27642	9.67565	9.60325
Potri.001G053900.v3.0	52.8976	49.667	49.6515	2.84572	3.72501	3.0331	1.12077	3.5489	3.43425
Potri.001G054800.v3.0	53.1865	48.1561	45.7537	16.8838	15.3603	14.0982	274.092	260.307	260.285
Potri.001G055000.v3.0	0	0	0	4.04148	3.29219	3.39885	5.6844	5.3966	3.67315
Potri.001G055100.v3.0	0	0	0	0	0.0278306	0	1.17942	1.33879	1.21315
Potri.001G055900.v3.0	219.033	274.798	315.117	28.5198	29.9264	31.3833	20.3043	21.2648	18.1354
Potri.001G056200.v3.0	0.393169	0.0983491	0.119381	2.7738	3.10513	2.65625	1.126	1.24405	0.943391
Potri.001G056300.v3.0	0	0.0812027	0.508596	57.2891	50.9856	53.0421	16.4332	15.5101	15.77
Potri.001G057100.v3.0	4.59483	5.07987	5.02269	27.4844	22.1453	22.1245	9.67663	10.6103	10.0957
Potri.001G057700.v3.0	39.8994	37.5679	31.7736	0.244414	0.333132	0.124024	0.251823	0.449406	0.559749
Potri.001G058000.v3.0	0	0	0	4.4926	3.18736	4.38864	57.6395	60.1789	69.4109
Potri.001G058100.v3.0	72.1808	68.1955	66.7136	12.3619	9.97749	10.9605	8.13894	7.32711	8.8676
Potri.001G058200.v3.0	55.2178	62.8402	64.5017	9.83139	10.3996	10.7048	1.74488	1.74035	2.18791
Potri.001G058500.v3.0	0	0	0	0.159088	0.453499	0	9.41935	8.73483	8.53012
Potri.001G058600.v3.0	1.29363	0.861939	1.55545	4.09196	3.89271	3.21662	6.5991	6.88494	6.15232
Potri.001G058900.v3.0	0	0	0	0.873741	0.630811	0.485249	0.469212	0.384876	0.485839
Potri.001G059000.v3.0	0.819482	0.66426	1.25247	1.10056	1.78314	1.57556	6.05329	3.91747	5.7316
Potri.001G059100.v3.0	4.35961	4.03511	5.64378	1.7272	1.90184	2.28645	45.1577	46.4573	42.1194
Potri.001G059400.v3.0	3.05962	4.77803	3.36532	12.3454	11.331	11.224	18.5663	18.842	16.4326
Potri.001G060000.v3.0	6.19715	4.83034	4.91609	23.3154	23.812	23.5385	10.1117	11.1715	8.38668
Potri.001G060100.v3.0	33.1872	35.0533	33.2619	2.14989	2.18509	2.17033	1.54147	1.96563	1.70607
Potri.001G060300.v3.0	3.88057	4.83435	3.93911	10.9044	11.3766	12.2668	16.7718	15.266	14.6539
Potri.001G060400.v3.0	0.35216	0	0.329157	34.0209	35.0998	30.7783	5.38522	4.38257	5.98233
Potri.001G060500.v3.0	0	0	0	10.1084	7.65652	10.3007	6.20502	5.74282	6.53271
Potri.001G060900.v3.0	4.12107	4.04514	6.17118	12.9575	11.8243	11.4799	0.0770973	0.237785	0.766317
Potri.001G061600.v3.0	0	0	0	2.70748	4.01659	2.91553	64.6518	61.8795	59.9533
Potri.001G061800.v3.0	6.41784	4.92465	5.43632	2.06045	2.15943	1.88387	11.5767	11.8585	12.7051
Potri.001G061900.v3.0	0.280835	1.11818	0.526191	2.70796	2.79382	1.60635	5.86843	5.14189	8.08562
Potri.001G062100.v3.0	0.987418	1.46955	2.0393	2.78379	3.70583	1.18438	7.75608	9.31947	9.8217
Potri.001G062300.v3.0	0	0	0	1.67972	2.96615	3.41107	0	0	0
Potri.001G062600.v3.0	0.0531982	0.0786547	0.098743	0.755222	0.767427	0.585961	0.677291	0.628268	0.481433
Potri.001G062900.v3.0	0.184753	0.273909	0.273462	2.13467	2.63882	2.08654	1.96587	0.887347	1.19972
Potri.001G063000.v3.0	0.347181	0.816319	0.1481	10.5424	9.56747	12.1419	0.936975	2.20032	1.83119
Potri.001G063800.v3.0	0.0934552	0	0.116383	1.04593	2.22003	1.95978	2.61239	2.46138	2.22176
Potri.001G065300.v3.0	0	0.045639	0.511685	0.250095	0.358482	0.283811	1.20093	0.74469	0.993021
Potri.001G065600.v3.0	1.30577	1.67333	1.6787	7.0201	8.78056	10.4027	3.15116	3.64395	3.16254
Potri.001G065900.v3.0	0.0539917	0	0	0.782982	0.567113	1.07242	30.6866	32.4137	30.1523
Potri.001G066100.v3.0	0.174884	0.0710033	0.0445983	0.903244	0.30913	0.769096	1.06546	0.677054	0.967575
Potri.001G066200.v3.0	3.63001	3.83575	3.9649	12.6713	12.1101	15.0436	17.3631	16.8628	17.8267
Potri.001G066600.v3.0	0.481516	0.346645	0.267807	2.02303	3.38096	2.13704	0.701933	0.938767	0.936251
Potri.001G066700.v3.0	0.0729906	0.183786	0.184566	15.9981	14.4346	13.8619	6.5917	7.73928	6.8735
Potri.001G066900.v3.0	20.6726	17.8638	21.5755	4.3496	4.44172	5.41511	5.96761	6.16909	7.16713
Potri.001G067300.v3.0	30.0902	33.4656	31.5728	12.6731	12.4837	13.9882	10.3591	7.70042	9.04859
Potri.001G067700.v3.0	0.17795	0.0891636	0.0370204	0.247168	0.380091	0.369357	2.42455	2.03823	1.94831
Potri.001G068000.v3.0	3.02742	1.5811	2.64571	7.08879	8.32377	9.55233	10.487	12.0084	9.69032
Potri.001G068100.v3.0	0	0	0.281958	1.86657	1.82856	1.2775	8.58117	8.40968	8.52625
Potri.001G068200.v3.0	316.853	293.872	306.299	75.2193	72.9861	68.789	66.5433	62.8332	64.5809
Potri.001G068400.v3.0	4.39438	4.18922	4.22994	11.9974	10.4652	7.7837	20.2329	16.8871	18.304
Potri.001G068600.v3.0	0.209286	0.46335	0.315912	1.76808	1.01813	1.50024	0.187079	0.121186	0
Potri.001G068800.v3.0	5.45585	3.83671	4.17931	25.955	18.2395	16.566	32.0919	33.5782	31.5298
Potri.001G070100.v3.0	0.878201	1.65528	1.43195	21.9823	22.6616	19.5614	22.1141	19.4842	21.7917
Potri.001G070200.v3.0	0	0	0	4.66621	5.33267	3.9789	30.689	27.5094	28.386
Potri.001G070300.v3.0	0.928078	0.510471	1.4442	6.43447	3.80873	4.32104	3.88145	3.84172	4.44181
Potri.001G070400.v3.0	12.3344	10.822	8.11561	0.638841	0.681646	0.354924	0.649124	0.735936	0.379055
Potri.001G070500.v3.0	0.439509	0.255573	0.145292	3.55246	4.99446	5.49265	9.2366	8.85442	7.65742
Potri.001G070800.v3.0	31.7009	25.8203	30.5874	10.5548	15.8017	10.2189	3.53554	3.22519	2.91489
Potri.001G071000.v3.0	0	0	0	9.31035	8.23854	6.8058	26.3787	26.6716	23.7174
Potri.001G071300.v3.0	0	0	0	1.17749	1.31511	1.07556	0	0	0
Potri.001G071400.v3.0	0	0	0	5.30831	3.43793	3.22645	1.08381	1.92137	2.336
Potri.001G071500.v3.0	0.122963	0	0.228948	6.16137	6.00416	6.57709	2.49634	2.58181	3.02444
Potri.001G072000.v3.0	536.94	507.973	527.909	84.6494	73.4486	71.8312	26.5892	26.7795	26.2237
Potri.001G073100.v3.0	0.426069	0.567163	0.434634	0.763314	0.672163	0.594216	8.13708	8.61096	7.43472
Potri.001G073600.v3.0	0.0240634	0	0.0300027	35.6412	35.106	35.6675	22.7112	21.5687	22.7739
Potri.001G073900.v3.0	0.15359	0	0.193046	0.0686289	0	0	20.7285	21.4609	23.2432
Potri.001G074000.v3.0	0.293863	0.29028	0.0918269	2.02797	2.52916	2.66812	3.3797	3.78583	4.90574
Potri.001G074100.v3.0	11.0176	9.26572	8.5565	0.219865	0.786486	0.588926	1.14935	2.04263	1.79881
Potri.001G074600.v3.0	239.735	261.449	251.596	16.1304	13.4227	13.928	31.8627	31.264	31.8208
Potri.001G074800.v3.0	0	0	0	0	0.0219356	0	0.327199	0.445876	0.282793
Potri.001G075300.v3.0	18.8084	20.2609	20.5588	3.96414	3.1839	3.4514	5.35294	5.72276	5.57486
Potri.001G075600.v3.0	0.560688	0.45938	0.429282	0.496038	0.566274	0.405052	2.40131	2.66585	2.487
Potri.001G075700.v3.0	1.17691	0.27085	1.01671	6.29728	4.26187	2.86321	3.92244	5.04613	5.24681
Potri.001G075900.v3.0	0.575223	0.705416	0.986354	2.86219	2.45854	3.39066	1.95244	1.76833	1.40946
Potri.001G076100.v3.0	0.372037	0.310737	0.0777987	0.739395	1.81342	2.17523	1.67415	1.49192	2.44
Potri.001G076400.v3.0	10.0179	11.2907	11.8346	3.05465	4.29324	3.58448	1.75056	1.7389	1.58498
Potri.001G076500.v3.0	11.1917	9.78812	10.0887	0.222019	0.445106	0.619542	4.50615	4.20481	4.92422
Potri.001G077200.v3.0	0	0	0.310722	0.748565	1.18779	2.1191	10.7791	10.8705	10.9329
Potri.001G077400.v3.0	9.16123	6.04411	8.43137	3.96974	2.57232	3.21206	2.0328	1.60815	1.41267
Potri.001G078000.v3.0	0	0	0	0.180772	0.0861668	0	16.2313	13.7305	11.5576
Potri.001G078200.v3.0	0.212073	0.210003	0	3.00078	1.67978	1.79469	8.77344	12.1413	11.5209
Potri.001G078800.v3.0	0.651336	0.0933546	0.52788	27.5945	26.2835	25.3225	9.1092	8.53408	8.98149
Potri.001G079000.v3.0	21.2962	22.9193	22.0262	61.2684	52.4153	48.7104	6.89498	8.51542	7.82382
Potri.001G079300.v3.0	7.78702	7.48378	9.12789	4.9454	4.88791	5.50113	1.76625	2.25508	1.74211
Potri.001G079600.v3.0	1.75102	3.69885	1.16741	1.49412	0.848975	0.931879	0.317757	0.0901354	0.0531184
Potri.001G079900.v3.0	4.87504	4.08359	4.66007	0.282012	0.328573	0.0561588	2.89092	1.70931	1.86384
Potri.001G081400.v3.0	0	0.0655305	0	0.354198	0.234444	0.124514	6.07336	5.93696	5.22039
Potri.001G081500.v3.0	9.43854	7.9279	7.13141	22.1586	21.1591	19.771	45.9669	42.3344	45.908
Potri.001G082600.v3.0	0	0	0	0.0468093	0.0891988	0.0913353	1.28568	1.12039	0.743356
Potri.001G082900.v3.0	254.935	248.806	257.476	9.49824	11.9661	12.5007	4.27411	4.71125	5.67532
Potri.001G083700.v3.0	0.0605941	0.121042	0.0751412	7.47532	9.1236	13.146	7.04188	6.2413	6.76632
Potri.001G083800.v3.0	14.2443	12.0765	11.0396	52.4299	46.7602	42.0339	91.7052	84.5004	84.6233
Potri.001G083900.v3.0	0.679298	0.171306	0.53525	0.62386	0.378942	0.901617	679.978	667.846	695.727
Potri.001G084200.v3.0	0	0	0	0	0	0.0982577	3.66841	3.19654	3.6493
Potri.001G084400.v3.0	584.416	596.46	609.764	13.2517	10.8553	11.9866	2.27658	1.9724	2.34292
Potri.001G084500.v3.0	108.206	97.535	93.2536	2.41696	3.08853	2.70168	2.13092	1.4412	1.83444
Potri.001G084600.v3.0	81.5758	75.4778	79.2095	27.6065	23.2232	25.3262	13.7456	15.7568	15.0954
Potri.001G085100.v3.0	0	0.0943396	0	7.34048	6.34278	7.56445	4.48999	5.22554	4.31444
Potri.001G086000.v3.0	0.140885	0.113167	0.141255	6.5002	6.26602	7.35587	2.80243	2.55764	2.91741
Potri.001G086900.v3.0	0.0967371	0.478623	0.180418	0.585374	0.571302	1.17991	8.35738	8.13163	9.46145
Potri.001G087100.v3.0	21.4772	23.4225	22.144	14.8168	15.457	18.1869	5.62937	4.29147	4.78133
Potri.001G087400.v3.0	4.49981	6.25133	6.74733	0.919585	0.862802	1.61445	2.03179	1.77292	1.7781
Potri.001G088100.v3.0	6.50182	6.34925	6.48422	23.1528	23.2339	23.2192	63.0055	59.8222	64.883
Potri.001G088400.v3.0	0.149311	0.0738961	0	0.561423	1.25882	1.07062	5.3411	7.35937	5.941
Potri.001G088600.v3.0	405.927	360.843	352.886	42.9608	40.8314	42.3166	98.3469	97.8408	102.524
Potri.001G088800.v3.0	1270.21	1252.32	1252.14	59.2597	60.8539	60.6676	57.9179	58.8004	55.9057
Potri.001G088900.v3.0	20.1525	20.8268	18.5645	0.176466	0	0	0	0.139834	0.164115
Potri.001G089000.v3.0	1.84703	1.12709	1.6207	8.51478	9.3922	6.84101	7.49093	7.88857	7.06592
Potri.001G089500.v3.0	44.3831	40.2739	40.2601	13.4683	13.3209	12.8303	5.41186	6.27855	5.71893
Potri.001G089700.v3.0	97.9379	93.396	97.1635	12.8056	13.814	14.8475	8.35559	8.18298	6.8497
Potri.001G090300.v3.0	0.547464	0.642568	0.648068	2.96943	3.49795	4.17279	8.15517	8.70314	8.23598
Potri.001G090400.v3.0	0.484351	0.607918	0	10.2341	9.05276	8.49129	26.6728	26.2849	30.581
Potri.001G090500.v3.0	0	0	0.0853759	0.746078	0.486132	0.377902	3.24203	2.88898	4.222
Potri.001G091000.v3.0	2.3857	2.73557	4.37381	11.5297	10.6729	9.31567	0.419742	0.239433	0
Potri.001G092100.v3.0	7.8849	7.2174	6.83779	0.84593	0.72367	0.506361	0.602853	0.500635	0.255047
Potri.001G092200.v3.0	0.152651	0	0.190485	24.4197	19.2954	21.6094	15.8363	15.5255	13.1844
Potri.001G092500.v3.0	312.334	299.498	292.971	113.491	85.5877	92.1881	28.3631	30.6855	31.544
Potri.001G092900.v3.0	0	0	0	0.587009	0.408103	0.639441	0.850132	0.714128	0.509482
Potri.001G093000.v3.0	0	0	0	4.20532	2.74215	3.57953	10.7505	8.3287	6.48382
Potri.001G093100.v3.0	0	0	0	0.103528	0.193586	0.481948	18.6232	16.8458	18.2842
Potri.001G093300.v3.0	2.97233	1.89495	2.69671	0.0828068	0.0790453	0.162221	0.0570868	0.194111	0
Potri.001G093600.v3.0	0.659686	0.907511	1.25495	1.10711	0.634965	0.705918	11.8906	12.4182	10.3209
Potri.001G093700.v3.0	0.0354739	0.142044	0	3.61374	4.77871	5.21	23.7556	22.347	22.3524
Potri.001G093800.v3.0	0.349583	1.09438	0.124776	5.73424	5.34927	4.12021	4.50887	5.97284	5.63432
Potri.001G094200.v3.0	18.44	20.3028	21.7511	0.743688	0.776683	0.529908	0.90516	1.2267	0.919674
Potri.001G094500.v3.0	13.3303	17.3481	16.1037	4.14423	5.3329	5.232	2.38828	2.20505	2.45011
Potri.001G094600.v3.0	0.53878	0.983703	0.599572	8.6921	7.58776	7.16738	7.05582	6.184	6.63829
Potri.001G094800.v3.0	0.922941	0.77254	0.854721	3.41367	3.59191	3.06032	1.34562	1.60442	1.44567
Potri.001G095200.v3.0	0.0597201	0.0299085	0	3.25191	3.41803	3.90988	3.74191	3.49759	3.33725
Potri.001G095600.v3.0	0.017684	0.0177426	0	0.0163202	0.0471946	0.0324711	1.53516	1.69619	2.11027
Potri.001G096000.v3.0	0	0	0	0.247128	0.158466	0.324127	6.51378	6.50467	8.53554
Potri.001G097300.v3.0	0	0	0	0	0	0	3.89272	3.70956	4.60074
Potri.001G097600.v3.0	2.40637	2.96451	2.81015	24.5442	27.9453	32.0798	15.109	15.2195	15.1676
Potri.001G097700.v3.0	749.126	694.13	676.307	206.511	178.916	143.652	137.429	127.719	120.411
Potri.001G098000.v3.0	0.128766	0.0857973	0	3.21333	3.40459	2.61916	3.8003	3.74252	3.79093
Potri.001G098300.v3.0	0	0	0	0.0916657	0.143441	0.0375862	1.11087	1.04144	1.15597
Potri.001G098700.v3.0	9.0418	13.0443	13.1629	6.06083	5.82154	6.59246	1.90967	2.11765	1.88527
Potri.001G098800.v3.0	0	0	0	10.3976	9.05573	8.68081	17.5317	18.2123	17.3367
Potri.001G098900.v3.0	0	0	0	0	0	0.193476	9.41456	6.96551	8.90517
Potri.001G099100.v3.0	0	0	0	0.201639	0.189062	0.312284	1.82405	1.35831	1.73441
Potri.001G099300.v3.0	0.415404	0.309068	0.925019	6.89007	6.18506	5.24076	5.75906	4.69531	6.88347
Potri.001G099400.v3.0	0	0	0	0.826013	1.11995	0.83601	0.352722	0.582608	0.299922
Potri.001G099700.v3.0	0.236308	0.198111	0.0995315	1.0858	1.62597	0.960233	6.4426	5.73489	6.35319
Potri.001G100000.v3.0	0.351195	0.136502	0.278055	20.5821	18.7355	18.8075	10.3137	10.8692	10.2527
Potri.001G100400.v3.0	0	3.74233	0	85.774	60.1314	64.3881	86.418	32.7952	71.1615
Potri.001G100500.v3.0	0.123567	0	0	45.2363	50.3989	45.0816	27.5301	30.13	27.4427
Potri.001G100700.v3.0	0.371033	0.32997	0.103045	1.12761	1.59208	1.4478	5.13607	5.97508	6.20436
Potri.001G100900.v3.0	0.101834	0.0339368	0	6.16024	6.03892	6.10192	4.30355	3.91202	4.7748
Potri.001G101100.v3.0	2.08707	2.03579	1.65424	8.88386	6.15139	7.55109	16.4045	14.0902	14.0443
Potri.001G101600.v3.0	2.97912	3.08309	3.47056	28.5313	26.8323	27.3234	45.5102	38.7983	46.5655
Potri.001G101800.v3.0	8.79369	12.4831	12.2701	4.23418	3.97488	4.0251	1.8848	2.31396	2.8559
Potri.001G101900.v3.0	8.86665	10.6946	7.89525	18.7355	17.2956	18.8714	56.8318	56.068	55.9586
Potri.001G102100.v3.0	20.435	19.0008	18.6607	51.7292	54.2714	56.7703	164.832	164.011	169.908
Potri.001G102200.v3.0	28.7558	26.8555	24.6386	5.64343	3.58608	4.55728	5.38406	5.48788	5.01409
Potri.001G102400.v3.0	7.42554	6.62196	5.06014	1.10895	2.52953	0.925146	0.527692	0.932346	0.865301
Potri.001G103100.v3.0	8.13244	5.3703	4.71201	10.3671	10.4706	11.6325	29.7143	29.7104	27.7187
Potri.001G103400.v3.0	0.46556	1.01164	0.825932	2.12783	2.55396	2.83286	0.443708	0.437809	0.360605
Potri.001G103600.v3.0	0.397231	0.760792	0.317121	4.19935	4.47093	4.99023	11.9412	11.3079	13.2483
Potri.001G104200.v3.0	0.666398	0.419654	0.415314	2.24787	2.85544	2.26383	3.57528	3.55727	3.33291
Potri.001G104600.v3.0	0.196275	0.196811	0.246116	0	0	0	2.14041	1.50057	1.30141
Potri.001G104800.v3.0	1.16482	0.811566	0.99535	5.57549	4.80423	5.22533	6.22825	4.99936	5.64647
Potri.001G105600.v3.0	71.9499	74.6426	69.1262	22.6718	23.4816	22.5265	17.7076	16.3542	16.7564
Potri.001G105800.v3.0	0.023705	0	0	0.303459	0.237724	0.309561	3.52744	3.06927	3.36175
Potri.001G105900.v3.0	69.5378	71.1263	73.8905	33.8906	28.5677	32.5831	7.30691	6.17906	5.26462
Potri.001G106000.v3.0	1.05644	1.53893	0.773013	4.45169	5.22504	5.25887	14.728	13.7159	15.9131
Potri.001G106100.v3.0	0	0	0	3.49746	2.02679	2.05123	7.31602	7.15841	5.7149
Potri.001G106600.v3.0	1.73114	1.035	1.08243	14.5489	13.2141	11.3831	18.3023	19.6775	19.7272
Potri.001G107000.v3.0	0.144652	0	0	0.394849	0.770838	0.332072	2.63868	2.96369	5.53688
Potri.001G107600.v3.0	68.563	59.7703	60.4073	3.20324	2.09938	2.65702	4.24323	3.61323	5.57127
Potri.001G108300.v3.0	35.4805	27.5416	30.4268	6.24377	7.38041	5.46297	3.15996	2.66545	2.87256
Potri.001G108700.v3.0	0.0826943	0	0	6.13634	6.09242	4.59641	12.175	13.7175	13.3516
Potri.001G108800.v3.0	0	0.0835433	0	2.11212	2.06414	2.4654	8.08515	8.39158	7.37187
Potri.001G109400.v3.0	0	0	0	2.85473	2.92142	3.18851	2.39514	3.11156	3.24734
Potri.001G110300.v3.0	1.08014	1.25138	1.19414	0.724668	0.497105	0.544587	6.12409	6.88066	5.71768
Potri.001G111000.v3.0	84.1742	91.7489	93.6094	13.6997	10.7189	8.51997	12.597	11.4121	11.565
Potri.001G111300.v3.0	1.81241	2.19936	2.18595	6.09905	7.22949	7.3806	8.37408	8.49802	7.42994
Potri.001G111400.v3.0	120.966	108.062	110.203	7.67899	11.8674	10.1514	10.3273	9.55537	10.0496
Potri.001G111700.v3.0	29.5049	29.8889	28.4266	6.65764	6.72459	5.58494	10.3125	10.4775	9.93758
Potri.001G112100.v3.0	14.6647	21.0429	20.0795	9.26723	7.53079	8.04378	1.40184	1.78436	1.1678
Potri.001G112200.v3.0	0.161863	0.107641	0	0.80381	0.619673	0.339001	5.30529	3.87265	4.3931
Potri.001G112300.v3.0	73.2851	71.3072	70.9222	16.8856	17.6613	17.5503	17.9553	17.1404	17.9752
Potri.001G112400.v3.0	1.24526	1.86513	1.78373	2.87295	3.15024	2.71437	10.4226	12.5927	11.874
Potri.001G112600.v3.0	0.536292	0.631789	1.97664	4.78943	4.3373	4.56089	8.52638	9.98367	12.2616
Potri.001G112800.v3.0	0	0	0	0	0.229236	0	6.11556	5.81307	6.75242
Potri.001G113100.v3.0	2.59577	2.98153	2.34801	6.2969	5.9628	5.82508	37.7143	33.8821	35.7025
Potri.001G114000.v3.0	0	0	0	0	0.184923	0.0890398	5.82565	4.60306	4.62282
Potri.001G114100.v3.0	0.203678	0.671656	1.3664	4.48311	4.42219	3.32712	5.03879	4.8239	5.51633
Potri.001G114500.v3.0	0.0575097	0.0261593	0.0362257	0.969923	1.03231	0.955997	1.13198	0.685415	0.780158
Potri.001G114600.v3.0	54.7502	59.5773	66.4159	37.6152	30.2354	29.4608	11.509	12.3835	8.65824
Potri.001G114800.v3.0	0.217258	0.667055	0.705509	5.43342	3.50712	3.31139	1.8385	4.16325	4.9235
Potri.001G114900.v3.0	0.099489	0	0.249783	1.19115	1.22465	1.41611	5.63251	6.87933	6.8518
Potri.001G115100.v3.0	0.114899	0.0692023	0	3.18141	3.78252	4.12011	5.42502	5.40533	6.10939
Potri.001G115600.v3.0	1.85292	2.32982	1.41415	2.93117	4.05681	3.81247	7.84828	7.26146	6.54809
Potri.001G116600.v3.0	1.29078	0.719192	1.04107	4.63509	4.65022	5.24008	10.3608	10.1214	10.6213
Potri.001G117000.v3.0	0.11516	0	0.072011	3.69754	2.61456	2.8535	10.6165	10.1227	9.24094
Potri.001G117400.v3.0	309.214	315.524	319.011	57.2895	54.5428	55.1286	30.0979	27.7791	28.313
Potri.001G117500.v3.0	0.819103	1.50755	1.02581	1.51169	2.18014	2.02614	4.65485	5.83578	5.28589
Potri.001G117700.v3.0	23.582	22.9095	24.0413	4.69291	4.1107	4.46019	6.68088	4.94742	5.97152
Potri.001G117800.v3.0	0.886184	1.64421	1.44218	17.6853	15.381	17.1307	17.0855	17.5192	18.2211
Potri.001G117900.v3.0	80.8391	63.3567	62.1008	262.835	243.197	232.283	334.351	338.46	341.545
Potri.001G118200.v3.0	0.321067	0.411318	0.667297	2.76069	2.62637	1.77657	11.0698	8.57863	9.02346
Potri.001G118400.v3.0	0.0482736	0	0	0.964764	0.604679	0.590331	0	0	0.0402807
Potri.001G118500.v3.0	17.5959	14.847	14.4502	28.2735	23.3628	22.546	3.44666	3.67739	4.10854
Potri.001G118600.v3.0	5.40482	4.24523	7.78008	1.1576	1.94913	1.96357	1.06182	3.58006	0.489813
Potri.001G118800.v3.0	0	0	0	0	0.10612	0.0549191	3.84472	4.22117	4.16259
Potri.001G119000.v3.0	0	0.654083	1.19325	1.21554	1.32079	0	21.7846	18.4512	23.455
Potri.001G119700.v3.0	1.95548	2.15142	1.53881	8.95272	8.11966	7.74448	3.00462	2.69017	3.15788
Potri.001G119800.v3.0	1.59765	0.857135	0.498148	17.903	15.7118	13.6578	78.7362	75.6351	74.7066
Potri.001G120200.v3.0	0	0.345939	0	1.99298	1.10591	1.12151	23.0419	20.5841	24.8164
Potri.001G120300.v3.0	1.25534	1.33023	1.36696	19.3526	19.148	18.0137	65.0937	63.5906	67.4897
Potri.001G120500.v3.0	0	0	0	0.297715	0.357568	0.916554	1.35803	1.40871	0.932305
Potri.001G120800.v3.0	3.3385	2.51592	2.21061	10.5576	9.98461	7.84811	12.0601	11.0089	12.6486
Potri.001G121300.v3.0	1.60684	2.34882	3.2951	3.67314	4.19628	3.90173	11.0958	10.6793	9.76949
Potri.001G121400.v3.0	0.077511	0	0	0.655221	0.450268	0.526077	12.6999	13.3491	12.5862
Potri.001G121600.v3.0	0	0	0	0.849983	0.638577	1.03574	6.39051	7.04876	5.26453
Potri.001G121700.v3.0	2.57025	2.66975	2.0599	4.72825	5.35357	6.17807	9.878	10.0191	9.00694
Potri.001G122400.v3.0	2.45637	2.35264	1.54763	62.5054	56.7709	55.6973	37.6496	34.7215	33.5493
Potri.001G122800.v3.0	0.289163	0.771444	0.678761	13.1862	13.0259	12.1698	14.0307	14.5672	14.2181
Potri.001G123100.v3.0	4.10014	4.67637	5.43014	0.892027	0.505603	0.678392	0.109305	0.619865	0
Potri.001G123800.v3.0	64.3769	71.0165	69.3629	268.023	277.327	282.736	25.2524	23.3934	22.3634
Potri.001G124200.v3.0	66.2748	69.0149	74.4903	35.628	36.2177	30.0865	7.86732	7.03092	6.98878
Potri.001G124900.v3.0	29.0771	37.5815	31.3302	11.0945	12.6146	10.6555	6.79273	6.06187	6.21561
Potri.001G125000.v3.0	0	0.0337054	0.118508	0.438947	0.805572	0.593384	1.85915	2.01415	2.37066
Potri.001G125800.v3.0	73.3736	78.0038	82.1171	23.1294	20.5794	17.9638	3.83904	4.85083	4.51135
Potri.001G126100.v3.0	1.26794	0.990102	1.10321	26.7489	24.3336	25.0932	139.14	139.892	139.941
Potri.001G126300.v3.0	0.686108	0.20292	0	4.83688	3.40566	4.25852	3.16311	3.76967	3.80646
Potri.001G126700.v3.0	0.0956188	0.287989	0.119994	2.41344	1.67578	1.43327	3.31466	3.26765	3.91955
Potri.001G126800.v3.0	0	0	0	0.106505	0.0446071	0	1.58687	1.13818	2.02064
Potri.001G127100.v3.0	0.220183	0.0366417	0.0920852	6.94185	6.27097	5.66914	9.9627	9.29768	9.07345
Potri.001G127700.v3.0	0	0	0	0	0.170384	0	2.14849	1.18171	1.29704
Potri.001G128100.v3.0	0	0.0550149	0	1.11577	1.62862	1.27064	3.29599	2.44863	3.25353
Potri.001G128200.v3.0	0	0	0	1.80914	1.33504	1.30957	3.12082	4.52905	2.49897
Potri.001G128400.v3.0	0.720141	1.33633	1.21639	0	0.0285524	0.0291145	0.0433983	0	0.0287493
Potri.001G128500.v3.0	5.45762	5.16029	2.73651	0	0	0	0	0	0
Potri.001G129400.v3.0	0.264909	0.193525	0.83137	1.0525	1.26438	1.27694	2.02763	1.77744	2.23519
Potri.001G130700.v3.0	0	0.0782422	0	26.0715	27.6286	24.6642	9.80961	11.3979	9.2519
Potri.001G131500.v3.0	6.05592	3.7423	3.37793	6.81039	6.63529	8.27211	55.1997	51.4149	51.4297
Potri.001G131600.v3.0	0.111997	0.334022	0	0	0.306203	0	5.99181	7.19804	6.11285
Potri.001G131800.v3.0	0.191018	0.31008	0.425005	1.15418	1.68063	1.9129	3.57193	2.82928	3.3176
Potri.001G132600.v3.0	19.47	19.1947	16.9377	4.17128	5.36254	6.23892	3.95554	4.49625	4.22727
Potri.001G133000.v3.0	31.745	30.5137	29.9577	4.97725	3.03528	4.7003	1.99282	1.69614	1.32456
Potri.001G133400.v3.0	0	0.106042	0.20879	15.0346	19.1165	20.7008	21.832	20.8955	22.2835
Potri.001G133600.v3.0	1.95505	1.15972	1.69924	7.54042	6.71225	6.43471	5.17997	6.2816	4.15347
Potri.001G133800.v3.0	0.500078	0.536433	0.178432	33.3156	34.2794	36.3603	32.0134	33.7999	31.7931
Potri.001G134000.v3.0	0.0497919	0.099419	0	0.645957	0.712764	0.864064	0.713251	0.918635	0.475062
Potri.001G134100.v3.0	2.19824	1.73417	3.39436	25.9295	25.0936	18.2958	48.7255	45.9879	44.2725
Potri.001G134800.v3.0	15.156	14.5011	13.9781	3.59291	2.2837	2.84731	3.06514	2.10916	1.4576
Potri.001G135100.v3.0	0.639901	0.125839	1.26359	2.02326	2.33874	2.40552	13.2293	14.3751	15.2369
Potri.001G135400.v3.0	0.438111	0.441305	0.46019	2.28949	3.8803	4.02411	2.06746	2.33814	2.50386
Potri.001G135500.v3.0	49.3041	47.7406	49.5781	11.5488	10.8519	11.6056	14.7466	13.3671	13.8428
Potri.001G135800.v3.0	84.705	77.9803	78.4996	10.9496	13.0598	11.0622	12.4417	7.07975	10.3018
Potri.001G136100.v3.0	0	0	0	0.661398	0.91776	0.803253	0.967027	1.36329	1.23697
Potri.001G136400.v3.0	0.0913446	0.318776	0.458043	6.9692	5.95433	7.01697	5.50802	6.03083	5.98863
Potri.001G137600.v3.0	0.38504	0.433436	0.336686	4.48055	5.2087	6.67791	12.0816	10.4495	10.7085
Potri.001G137900.v3.0	1.30104	1.06079	1.25463	5.89974	4.6803	2.99366	8.66215	7.59712	7.2563
Potri.001G139400.v3.0	39.1876	41.6202	37.358	16.8994	19.313	18.6443	7.5735	8.76853	9.04424
Potri.001G139500.v3.0	3.14903	3.9642	3.623	28.563	27.8287	27.0225	19.3581	19.5029	19.2518
Potri.001G139600.v3.0	0.078572	0.0195047	0.0491791	0.21218	0.295406	0.217371	29.8027	29.4873	30.6184
Potri.001G140200.v3.0	378.695	410.453	414.696	47.3077	39.1081	35.5124	37.6957	35.6091	35.7914
Potri.001G140300.v3.0	64.5595	58.8175	64.7974	15.3186	17.561	19.4352	14.0984	13.3211	13.6539
Potri.001G140500.v3.0	58.8444	53.6703	57.5339	9.47987	9.0424	8.84257	22.683	22.2905	21.2209
Potri.001G141200.v3.0	0	0	0	4.8068	4.66837	5.42924	4.18523	3.48779	4.28969
Potri.001G141300.v3.0	2.56987	1.80663	2.31127	12.4942	11.4909	8.716	5.08802	7.07214	5.66697
Potri.001G141400.v3.0	0	0.145427	0	41.2183	31.45	28.8974	45.8827	43.3272	41.8758
Potri.001G141500.v3.0	97.5645	97.4825	93.4925	36.7749	40.4809	36.5078	12.9077	13.9694	9.09832
Potri.001G141600.v3.0	3.94762	3.55595	4.31587	1.19875	0.228105	0.887774	3.52287	3.43694	3.37897
Potri.001G142000.v3.0	0.0722462	0.203196	0.0944824	0.767343	0.860123	0.770024	2.04275	1.44505	2.02925
Potri.001G142300.v3.0	21.9817	20.455	19.2276	3.37643	5.89685	4.58752	4.06502	3.97923	4.72134
Potri.001G142400.v3.0	11.4262	11.7867	14.9125	4.45277	4.64481	3.49599	2.98731	2.38628	3.51768
Potri.001G142500.v3.0	0	0	0	9.14442	9.33195	9.36368	4.35227	2.63756	4.0081
Potri.001G143400.v3.0	143.239	141.522	145.023	14.5374	15.5695	14.7857	10.5152	9.97335	9.33566
Potri.001G143900.v3.0	1.62333	0.815802	2.046	1.61398	2.5783	2.88888	23.4967	23.3034	24.0789
Potri.001G144400.v3.0	0.0599504	0	0	12.5842	10.9809	11.5158	34.1823	31.6024	32.9633
Potri.001G145200.v3.0	0	0.0367961	0.0922872	0.299873	0.227088	0.102617	60.0894	58.8257	57.499
Potri.001G145700.v3.0	18.2209	19.6328	20.0106	2.56627	2.81884	2.03969	2.45245	3.10573	2.05146
Potri.001G145800.v3.0	0.226581	1.12618	0.186949	2.57928	2.45034	1.96476	1.05031	0.545006	1.28348
Potri.001G145900.v3.0	0.682947	0.896295	0.850687	0.480105	0.244744	0.446719	2.61673	2.36717	2.1765
Potri.001G146000.v3.0	2.46075	3.35463	2.32148	1.66623	1.35638	1.28944	6.98261	5.53438	5.75065
Potri.001G146500.v3.0	3.07292	2.1732	2.4996	6.56962	8.24692	8.13066	14.354	11.6085	15.6337
Potri.001G146800.v3.0	0.551344	0.910183	0.652109	2.80893	3.03705	2.92007	4.51046	4.5642	4.16847
Potri.001G147200.v3.0	8.8168	9.80506	9.28767	1.04258	1.23639	1.08131	3.27213	3.03947	2.67711
Potri.001G147300.v3.0	37.4306	34.5037	33.0125	1.53623	1.37598	1.55848	1.45786	2.43958	2.20763
Potri.001G147400.v3.0	7.46715	7.34768	7.42509	14.3093	12.5474	10.788	2.58436	2.10595	2.6885
Potri.001G147500.v3.0	0.171267	0.614871	0.156345	4.92186	4.84403	5.2878	3.44947	4.17603	4.02628
Potri.001G147700.v3.0	0	0	0	0.280017	0.302144	0.284815	7.01722	6.95972	6.91113
Potri.001G148700.v3.0	91.4895	83.1086	77.9478	8.54822	12.3913	14.1088	15.0816	17.3221	20.5131
Potri.001G148800.v3.0	173.356	252.856	248.019	31.2256	37.9799	41.8533	24.8699	26.5457	26.297
Potri.001G149200.v3.0	2.63463	3.2646	2.02777	7.69565	8.88359	8.21161	13.1903	10.4803	12.1726
Potri.001G149300.v3.0	10.4751	7.50658	8.03438	18.1104	16.1488	13.6311	37.82	40.3746	35.3449
Potri.001G149400.v3.0	36.7014	44.8961	48.9951	64.1993	69.4142	74.7683	11.532	13.5037	11.9208
Potri.001G149600.v3.0	89.3943	113.462	104.205	39.2359	38.1325	40.1106	14.1503	15.8687	17.4213
Potri.001G149800.v3.0	77.1138	68.9628	67.5452	17.4208	17.1133	20.9776	14.2346	13.4889	14.6854
Potri.001G152300.v3.0	0.0849915	0	0.107723	0.503023	0.266176	0.482405	1.30206	0.66022	0.564911
Potri.001G152500.v3.0	0	0	0	0	0	0	2.44532	1.75964	1.71109
Potri.001G153200.v3.0	15.433	13.4154	14.6315	0.477617	0.773088	1.06088	10.3465	11.5038	10.8259
Potri.001G153800.v3.0	10.5246	10.7446	12.0917	0.168473	0.0981118	0.201339	0.237306	0.295411	0.0629734
Potri.001G154200.v3.0	0.373042	0.359989	0.448805	3.86774	3.85102	2.95382	1.53224	1.69216	1.55054
Potri.001G154300.v3.0	0.609113	2.08644	1.91423	5.21017	4.59431	3.68685	8.93272	8.96738	9.73981
Potri.001G154500.v3.0	0	0.204202	0.126398	20.5645	21.0602	18.5797	11.9885	11.9479	10.447
Potri.001G155000.v3.0	0	0	0	2.48526	3.94795	4.2165	3.09822	3.20044	3.21479
Potri.001G155100.v3.0	1.28041	2.10631	0.917589	4.06772	3.8354	3.30268	16.1054	16.0715	16.7082
Potri.001G155300.v3.0	46.8734	42.4479	47.3808	14.8284	13.4039	11.8103	9.81973	11.702	11.058
Potri.001G156000.v3.0	22.9087	27.8495	27.3277	8.67888	8.95125	8.28428	7.10878	5.51805	6.5083
Potri.001G157600.v3.0	114.502	109.694	104.206	24.851	24.0974	25.6206	13.3191	13.5025	14.7451
Potri.001G157700.v3.0	0.0825638	0	0.103345	2.39779	2.77587	2.3959	2.68454	1.82951	4.00806
Potri.001G158000.v3.0	14.4348	16.242	16.9299	3.1925	3.31377	3.20405	0.90046	1.5489	1.68224
Potri.001G158100.v3.0	0	0	0	3.36285	2.45923	2.49478	7.0368	6.43348	7.72317
Potri.001G158600.v3.0	0.107989	0.37144	0.262805	0.731703	0.479574	0.201639	2.42383	2.2936	2.16356
Potri.001G158700.v3.0	0	0.060635	0	3.83305	4.03539	3.79214	3.60243	3.02964	3.77341
Potri.001G159200.v3.0	0	0	0.110539	0.0698728	0	0.211132	0.96748	1.97613	1.80539
Potri.001G159300.v3.0	0	0	0	26.1313	20.7637	20.2247	6.98859	6.29043	6.52173
Potri.001G159700.v3.0	10.2597	9.0693	11.33	27.9974	25.6114	27.0009	45.3793	49.7404	47.4797
Potri.001G159900.v3.0	0	0	0	3.72561	4.14218	3.55348	1.36238	1.70361	1.60261
Potri.001G160100.v3.0	331.681	319.122	314.893	36.2263	36.054	38.1318	15.3285	15.3856	14.2919
Potri.001G162000.v3.0	1.33723	0.909789	0.904227	4.66051	4.87756	3.72122	7.17512	8.92279	8.23172
Potri.001G162100.v3.0	0.221385	0	0.251887	5.83041	7.85598	6.73931	151.91	151.132	155.265
Potri.001G162400.v3.0	0.137517	0.068436	0	63.8112	62.0824	65.8047	68.2503	68.2758	66.1111
Potri.001G162500.v3.0	0.0369429	0	0	18.1956	17.3198	17.612	4.63532	3.95145	5.10309
Potri.001G162600.v3.0	0	0	0	9.76606	9.42442	10.5706	3.16682	2.90717	2.93128
Potri.001G163000.v3.0	0.0413175	0.069382	0	1.35653	1.44111	1.56023	6.5795	4.83483	5.75346
Potri.001G163100.v3.0	9.68489	13.4608	9.13375	53.4582	49.9191	48.1999	13.2119	11.5598	13.9047
Potri.001G163400.v3.0	0	0	0	0	0	0	2.99348	2.41127	3.22148
Potri.001G163600.v3.0	0.192871	0.193265	0.152235	24.3891	22.1971	23.215	57.5248	55.2089	56.9075
Potri.001G163800.v3.0	0	0	0	5.9489	6.64929	3.15814	2.52528	3.9178	2.6024
Potri.001G164300.v3.0	0.235617	0.832376	0.296215	0.984539	1.67663	0.426542	1.85304	2.18283	1.67541
Potri.001G164700.v3.0	10.1717	10.6738	8.61009	3.19919	4.19199	3.42831	16.1962	18.7135	16.5866
Potri.001G164900.v3.0	3.86166	2.66476	2.14809	26.0893	30.2512	33.4594	56.7645	58.3519	53.7183
Potri.001G166000.v3.0	1.31448	1.98581	1.86369	6.33965	6.39081	5.48602	6.81606	5.81732	5.69452
Potri.001G166500.v3.0	1.83863	1.1549	0.695612	5.03428	6.50182	6.65102	5.7842	5.61438	5.87547
Potri.001G166800.v3.0	0.312695	0.315342	0.225246	13.8965	15.1083	15.6513	27.6907	38.6986	34.0414
Potri.001G166900.v3.0	10.3459	9.98005	8.36395	0.624033	1.31569	1.159	2.48955	3.8046	2.97526
Potri.001G167300.v3.0	1.00096	1.17851	1.10684	5.47231	5.86064	5.56867	7.54662	8.73521	8.11304
Potri.001G167700.v3.0	0.0254946	0.152271	0.0966923	9.06446	7.50391	7.12351	6.24635	6.77664	6.39355
Potri.001G167800.v3.0	0	0	0	0.277857	0.550766	0.411476	33.882	34.4082	33.3409
Potri.001G167900.v3.0	0.831682	0.439372	0.328829	0.48085	0.195252	0.203962	36.8595	35.2687	38.4593
Potri.001G168200.v3.0	114.176	128.327	127.296	16.0603	14.8235	14.6331	8.57904	8.89	9.9286
Potri.001G168400.v3.0	0	0	0	5.27363	5.93821	4.98235	3.09978	2.04885	1.26066
Potri.001G168600.v3.0	0	0	0	0	0	0.182023	4.23176	3.75983	3.61058
Potri.001G168700.v3.0	40.9107	41.9545	40.972	10.7657	11.0036	7.88664	4.13614	4.00005	3.18373
Potri.001G168800.v3.0	0.177073	0.29135	0.0719122	0.434381	0	0.317214	0.955134	0.870004	1.38324
Potri.001G169000.v3.0	0	0	0	2.15752	2.1114	1.5024	0.774688	1.82704	1.81899
Potri.001G169500.v3.0	0	0.0517021	0.0557089	0	0	0	2.19784	3.24637	3.1066
Potri.001G169600.v3.0	0.262502	0	0.650609	6.9653	6.94017	4.89951	11.1625	10.9707	11.1895
Potri.001G170000.v3.0	6.06651	0	2.72651	32.7286	36.8461	35.471	0	2.00236	2.3159
Potri.001G170100.v3.0	143.634	126.58	130.912	183.922	192.77	181.965	27.5046	30.9477	27.0605
Potri.001G170300.v3.0	125.896	135.913	135.517	29.6043	34.4523	39.9841	14.5154	13.979	15.7607
Potri.001G170800.v3.0	0	0.0450208	0.112632	8.70128	6.69936	5.98323	2.54519	2.51255	2.26726
Potri.001G171000.v3.0	0.605237	1.00704	0.874421	33.6385	32.8892	30.2861	15.7665	17.506	17.3865
Potri.001G171600.v3.0	6.62652	7.35229	5.37703	0.159513	0.312806	0.16225	0	0.186208	0
Potri.001G171800.v3.0	4.80397	3.45119	3.80775	14.6485	16.4256	15.6553	20.8032	21.7374	18.7419
Potri.001G172100.v3.0	75.4655	62.3357	60.4288	2.64418	3.7168	3.36301	19.7139	18.0284	17.019
Potri.001G172700.v3.0	0.181926	0.0921519	0	130.944	124.07	101.704	23.9169	29.029	22.9945
Potri.001G173700.v3.0	5.01974	4.91546	4.5748	22.5853	24.9505	27.7262	9.0667	10.6222	12.7153
Potri.001G174100.v3.0	24.4626	29.6031	30.222	9.22403	10.4171	12.9574	5.41276	5.40447	5.5748
Potri.001G174200.v3.0	6.17345	4.72859	6.58089	1.28266	1.12281	1.41544	1.18463	1.34492	1.81554
Potri.001G174300.v3.0	4.19961	3.9752	2.80087	18.2748	14.7944	13.4455	96.8944	101.786	101.741
Potri.001G174500.v3.0	0.345176	0.413776	0.705707	0.316736	0.203957	0.343503	13.1578	11.0543	12.391
Potri.001G174700.v3.0	0.157216	0.21075	0.116217	0.196259	0.562803	0.581055	1.65713	0.735148	1.29507
Potri.001G175400.v3.0	0	0	0	7.69635	5.935	6.48776	4.23202	4.27287	3.77881
Potri.001G175500.v3.0	0	0	0	0.677617	1.17081	1.47767	2.37128	2.41978	2.5113
Potri.001G175600.v3.0	1.34404	1.15799	1.78123	7.98134	7.85376	6.96402	7.13701	7.85025	7.81095
Potri.001G176600.v3.0	39.168	43.5191	44.6257	4.13484	3.60477	2.85664	1.11899	1.13792	1.76432
Potri.001G177100.v3.0	0	0.165219	0.275337	2.89317	3.05397	2.19315	4.44229	4.08098	4.2024
Potri.001G177300.v3.0	2.36195	2.18256	2.12117	0.551742	0.448066	0.488369	0.104333	0.189072	0.110899
Potri.001G177400.v3.0	2.20058	0.862193	2.64436	5.68985	5.98883	5.25565	27.2558	27.4848	27.3054
Potri.001G177500.v3.0	0	0	0	3.968	3.55952	4.24695	11.238	11.8289	12.7756
Potri.001G178300.v3.0	3.65719	4.18586	4.33127	1.16405	0.327237	0.5125	0.185701	0.352728	0.668265
Potri.001G178400.v3.0	46.5284	42.985	37.2537	2.60441	2.16123	2.95386	5.33941	6.79639	5.70734
Potri.001G178500.v3.0	1.25938	1.0224	1.04503	0	0.0451413	0.0481247	0.213292	0.173048	0.122472
Potri.001G179400.v3.0	0	0	0	0.240131	0.191964	0	1.26618	1.37147	1.4556
Potri.001G180600.v3.0	0.105641	0	0	1.15937	1.22869	1.08649	8.88752	9.86906	9.44583
Potri.001G181000.v3.0	0	0	0	0.58525	0.189959	0.586271	1.04908	1.44469	2.00494
Potri.001G181300.v3.0	0	0.0432338	0	0.613081	0.619703	0.316453	3.95049	4.08423	4.61436
Potri.001G182000.v3.0	3.30574	3.30356	4.45214	23.1978	22.4069	22.1222	8.26168	10.506	7.75012
Potri.001G182100.v3.0	7.75872	7.75066	6.34787	21.2289	17.1277	16.4516	55.4579	61.0359	60.9617
Potri.001G182500.v3.0	0	0	0	7.2181	6.72237	7.67736	4.33532	4.44693	4.31266
Potri.001G182700.v3.0	105.399	102.693	101.701	48.4275	49.7874	46.3532	15.7046	18.5777	15.2182
Potri.001G182900.v3.0	122.728	111.895	107.484	22.0045	22.2065	22.4728	21.2854	20.938	21.2104
Potri.001G183500.v3.0	112.722	117.146	114.685	35.9456	39.4492	41.1482	25.8731	25.3754	25.0943
Potri.001G183600.v3.0	12.1571	11.2882	10.7744	27.8637	25.8851	25.0394	54.4506	54.081	52.726
Potri.001G183800.v3.0	0.1053	0.156669	0.324451	0.584718	0.728434	0.804151	0.885565	0.658379	1.4114
Potri.001G184000.v3.0	5.7617	7.14598	5.63696	38.3458	29.7592	30.1134	32.6753	32.0783	27.0269
Potri.001G184800.v3.0	0.0635876	0	0	0.295885	0.168934	0.22799	1.65883	2.23561	1.04689
Potri.001G185500.v3.0	199.657	206.11	211.268	14.3076	14.1299	14.464	11.9772	13.1719	12.6714
Potri.001G185700.v3.0	0.848606	1.21078	0.709943	120.956	114.472	113.005	117.227	109.387	112.749
Potri.001G185900.v3.0	1.46392	0.955009	1.80759	21.6004	20.7237	21.5526	29.6244	28.6774	29.0504
Potri.001G186100.v3.0	75.8665	69.4519	69.7356	115.209	110.013	105.548	366.688	360.958	357.919
Potri.001G186200.v3.0	2.38062	1.44995	1.88876	8.0993	7.61898	8.21933	9.43815	8.8753	8.85534
Potri.001G186400.v3.0	0.293974	0	0.364444	1.87415	1.66971	2.64688	2.12322	2.31061	3.83429
Potri.001G186500.v3.0	0.158319	0.565804	0.481754	2.42285	2.11845	2.52957	1.93216	2.03219	2.12068
Potri.001G186600.v3.0	1.81604	0.838622	1.04754	12.8939	15.1789	13.9629	21.6531	21.079	24.7498
Potri.001G186700.v3.0	46.8665	46.1321	41.1818	658.784	515.159	444.524	659.215	619.013	631.501
Potri.001G187000.v3.0	121.221	141.631	141.817	36.4164	34.6877	33.4743	26.2119	24.8741	23.8367
Potri.001G187100.v3.0	0.15029	0.0870609	0.357197	0.899294	0.476509	0.752519	1.8401	1.48874	1.85316
Potri.001G187300.v3.0	0.709198	0.29083	0	0.767486	0.423531	0.0631735	0.809694	1.209	1.48718
Potri.001G187500.v3.0	0.0828539	0.245618	0	0.461001	0.998147	0.243037	4.98818	3.72599	4.54857
Potri.001G188000.v3.0	0	0	0	8.04767	6.96287	7.57448	22.478	23.5152	21.1831
Potri.001G188900.v3.0	0	0	0	1.42277	1.87162	1.03712	30.3973	30.4414	31.5579
Potri.001G189200.v3.0	2.04353	0.835181	0.930767	7.00311	7.52791	6.89678	15.5535	14.8573	14.4973
Potri.001G189400.v3.0	0	0.180122	0	6.62403	6.23991	4.90021	15.329	16.7954	16.9183
Potri.001G189500.v3.0	0.170435	0.341666	0.174753	0.0283388	0.0274608	0.0711167	0.34632	0.338909	0.301454
Potri.001G189800.v3.0	99.817	106.989	103.704	25.1096	21.7261	22.5759	7.14356	6.86709	6.79395
Potri.001G190300.v3.0	25.9822	23.4146	20.5404	159.34	139.757	135.63	66.5415	68.4631	65.0903
Potri.001G190700.v3.0	46.8665	42.6309	36.2129	20.0905	15.5944	17.4474	2.51295	1.01327	1.71975
Potri.001G190800.v3.0	9.0583	6.75724	7.32757	57.4707	51.9051	49.0495	20.9627	16.84	18.7003
Potri.001G191000.v3.0	0	0	0	0.991995	0.972778	0.651266	52.8289	52.0777	49.558
Potri.001G192200.v3.0	0.161689	0	0.0853215	31.8994	31.6377	26.9901	14.481	13.8993	14.4454
Potri.001G192300.v3.0	1.14352	1.82257	2.24627	0.922958	1.04989	1.02874	4.17203	4.30551	2.89787
Potri.001G192600.v3.0	36.1074	31.9427	31.2389	4.27963	3.63484	3.91714	5.05859	6.387	4.69093
Potri.001G192900.v3.0	0	0	0	0.846931	1.07622	1.68426	0	0	0
Potri.001G193400.v3.0	208.649	213.042	198.59	56.6535	55.6106	54.9241	24.1491	26.7474	25.8322
Potri.001G194500.v3.0	5.78795	7.49419	7.0942	3.30131	3.50326	3.08123	0.525542	0.171463	0.40207
Potri.001G197000.v3.0	0	0	0	0	0	0	1.42694	1.57254	1.0146
Potri.001G197500.v3.0	26.7545	37.9523	37.686	6.07491	6.51354	7.52082	4.69744	5.02607	4.1947
Potri.001G197700.v3.0	252.814	207.782	206.774	44.2597	48.1344	40.2647	36.9974	38.2972	33.3702
Potri.001G198900.v3.0	0	0.0500903	0	2.34238	2.33562	2.63526	5.46735	6.0976	4.98872
Potri.001G200700.v3.0	0.828223	0.244621	0.405166	0.977833	0.940044	0.436262	12.8394	12.9644	10.0315
Potri.001G204200.v3.0	58.5277	63.722	62.9129	20.1582	19.9037	21.8792	13.3736	11.3711	13.1306
Potri.001G204300.v3.0	9.54037	14.3007	10.7927	3.11643	2.30769	2.79041	1.23735	1.17816	1.58621
Potri.001G204600.v3.0	0	0.121983	0	54.3905	42.5273	30.6426	35.0337	35.3744	33.0809
Potri.001G204700.v3.0	3.26905	3.78663	3.45658	18.6431	18.1637	15.1284	14.8741	13.7854	14.6313
Potri.001G205800.v3.0	70.6867	77.2812	83.9108	33.2268	37.4616	38.2773	16.6836	15.1113	16.7351
Potri.001G205900.v3.0	3.17793	6.4437	6.44209	1.66219	2.11577	4.95846	0.0777933	0.35147	0.715705
Potri.001G206400.v3.0	32.5219	35.4791	32.8946	15.877	15.5109	15.4019	7.12462	6.69431	5.67229
Potri.001G206800.v3.0	0.0276328	0	0	3.97922	3.77453	4.04004	4.34576	4.6847	3.96417
Potri.001G208000.v3.0	3.41979	1.91469	2.76809	9.19561	10.1032	12.2814	23.577	26.9037	24.1933
Potri.001G208700.v3.0	1.55683	1.50371	0.891178	6.42596	6.67677	9.63369	5.71878	5.96918	5.29243
Potri.001G208800.v3.0	18.5358	16.911	18.4366	4.52812	3.68936	3.64003	3.03185	2.80684	2.89697
Potri.001G209300.v3.0	0	0.664433	1.24304	11.7562	10.5841	8.69252	423.181	409.038	403.826
Potri.001G209400.v3.0	2.56238	2.32028	1.58348	16.513	16.1683	15.9562	21.6436	21.5738	21.0186
Potri.001G210000.v3.0	2.6072	3.62899	3.14612	32.4076	27.33	22.8182	99.2216	94.1494	95.9722
Potri.001G210200.v3.0	78.7413	74.2384	70.5647	11.625	13.0727	13.9243	8.41278	6.69045	5.27138
Potri.001G210400.v3.0	0.591113	1.03245	0.743508	74.0289	66.7637	55.2827	22.8545	25.7611	29.8746
Potri.001G210800.v3.0	0.115959	0.116219	0.436605	1.59721	1.78142	1.04094	1.42446	1.18764	1.49929
Potri.001G211400.v3.0	1.3543	0.947366	0.591716	0.0625319	0.0613324	0.0639823	1.21103	1.08081	0.866676
Potri.001G211700.v3.0	200.715	212.275	219.837	98.563	105.217	105.329	37.767	37.9067	40.9394
Potri.001G211900.v3.0	0.790915	1.89697	1.57373	2.4861	1.3997	1.76706	8.36713	9.57048	8.07088
Potri.001G212000.v3.0	53.3529	59.1711	58.9073	8.98775	9.82098	9.57188	6.59119	6.12368	6.30529
Potri.001G212100.v3.0	9.11586	11.1159	7.87961	18.3885	16.2363	14.471	1.04739	2.38798	1.06282
Potri.001G212400.v3.0	0	0	0	2.09973	1.90501	1.72994	2.14118	2.98631	2.49701
Potri.001G213600.v3.0	0.220884	0.308257	0.165478	9.04445	10.0941	7.43489	4.33419	4.04242	5.19642
Potri.001G214100.v3.0	1.2501	1.6611	2.41526	0.193798	0.12228	0.372727	0.0461841	0	0.0610442
Potri.001G214700.v3.0	0.709313	0.760774	0.978182	0.0814676	0.202325	0.173623	11.6757	10.0724	11.8623
Potri.001G215100.v3.0	3.16873	3.5379	3.49026	0.192504	0.570943	0.44752	0.6214	0.63289	0.481856
Potri.001G215200.v3.0	2.32897	1.95706	1.31727	11.4559	11.0426	11.3988	11.5552	12.8767	11.9769
Potri.001G216000.v3.0	4.03022	3.56067	4.19772	5.35917	4.16526	4.72512	25.9131	24.5768	26.3184
Potri.001G216400.v3.0	14.8751	13.3692	14.6096	7.18084	8.10591	9.43422	3.76223	3.49398	3.20303
Potri.001G216900.v3.0	10.2661	11.9562	13.1459	81.051	82.5958	93.7465	34.8024	35.5879	36.2558
Potri.001G217700.v3.0	159.712	180.079	173.223	25.0943	22.2844	20.627	14.2263	14.135	12.9294
Potri.001G218700.v3.0	196.209	157.104	156.88	502.202	391.378	362.63	759.495	724.794	739.679
Potri.001G219100.v3.0	3.55478	4.09747	2.72981	0.197163	0.0635817	0.0650695	0.31397	0.154074	0.362304
Potri.001G219200.v3.0	366.431	326.643	313.525	66.0664	58.1879	54.7608	45.685	42.9107	45.6849
Potri.001G219300.v3.0	0	0	0	0.0691893	0.155539	0.0348557	14.1252	11.833	13.9227
Potri.001G219700.v3.0	4.71763	5.66416	4.46061	45.6355	43.9446	42.084	50.6948	50.6284	50.2756
Potri.001G220900.v3.0	49.0501	42.1966	43.9969	9.08403	7.24906	6.8354	16.9248	16.9712	14.0809
Potri.001G224500.v3.0	11.0438	12.9265	10.7515	4.34987	4.13681	4.17222	1.86056	2.20588	1.57756
Potri.001G225400.v3.0	0.296486	0.248981	0.562775	0.228213	0.176611	0.505373	3.51264	4.0846	4.18089
Potri.001G225700.v3.0	0.56631	0.254297	0.47715	3.26208	2.23517	1.46264	2.02313	2.3274	2.47822
Potri.001G225800.v3.0	5.39396	3.38034	3.91645	0.445624	0.964947	0.664113	1.6108	3.20726	1.92236
Potri.001G227000.v3.0	0.142073	0.143343	0.252309	0.415924	0.435478	0.93037	8.93517	8.50574	8.09257
Potri.001G227800.v3.0	16.7076	15.7357	16.9652	4.94469	5.02381	4.31181	2.28219	2.01738	3.05283
Potri.001G229100.v3.0	2.64843	2.71832	2.7172	9.91066	11.4184	10.242	16.5297	16.3953	15.5063
Potri.001G229900.v3.0	0	0.32303	0.807448	1.9625	3.12475	1.99748	0.213038	0.968044	0.423341
Potri.001G230200.v3.0	3.92567	3.87387	3.1528	6.76912	7.91384	5.75511	20.3921	18.7769	18.0227
Potri.001G230600.v3.0	4.09094	3.06266	3.3126	0.919133	0.904718	0.286089	0.0490147	0	0
Potri.001G231200.v3.0	0.779095	0.166667	0.345767	63.1631	57.0012	52.5991	7.21272	7.31933	7.71677
Potri.001G231500.v3.0	3.55533	4.45744	4.26499	2.27687	2.50665	1.55082	0.874068	1.30991	0.745254
Potri.001G232900.v3.0	1.56794	1.21544	0	1.45603	1.48178	0.454871	13.2736	20.5077	17.5113
Potri.001G233000.v3.0	25.4677	23.3547	24.8444	147.203	143.099	132.961	116.745	117.64	115.764
Potri.001G233400.v3.0	7.37473	8.85031	7.74751	29.8882	31.499	34.1031	13.2534	13.5579	13.2949
Potri.001G233600.v3.0	0.202098	0	0	3.56461	2.78713	2.51921	0	0	0
Potri.001G233700.v3.0	1.16642	1.78458	1.87064	7.71302	10.0594	10.4352	24.4037	25.0215	24.8938
Potri.001G234600.v3.0	16.0355	16.2418	17.2833	0.851898	0.315901	0.401395	0.101704	0	0
Potri.001G234700.v3.0	10.6819	8.34161	7.71234	5.06401	5.43426	4.20616	0.0618877	0.210602	0.0819624
Potri.001G235300.v3.0	0.222889	0.222908	0.280188	4.24991	3.7823	4.3673	0.280042	0.212347	0.31217
Potri.001G235400.v3.0	0.692695	1.04424	0	4.1197	2.92321	3.47038	14.5372	14.665	11.5274
Potri.001G235500.v3.0	2.6091	2.35387	2.69854	1.45608	1.71691	2.33804	0.244393	0.504369	0.394188
Potri.001G236100.v3.0	6.49957	5.94179	4.8492	11.6504	13.4765	14.2652	27.2404	29.1339	30.0597
Potri.001G236300.v3.0	0.842251	0.831283	0.791597	3.77877	2.75293	3.1967	7.46384	6.11087	7.93367
Potri.001G236400.v3.0	60.0468	47.9076	50.8712	132.442	112.09	92.7978	208.636	207.396	205.176
Potri.001G237200.v3.0	0.0583342	0	0	2.9195	2.77179	2.90088	15.7884	16.1598	16.218
Potri.001G237600.v3.0	0.894492	1.93863	1.93115	12.6614	12.3673	11.2025	39.7202	37.7971	38.8998
Potri.001G237700.v3.0	0.160398	0.878436	0.392832	4.26641	3.38294	2.55029	31.4632	32.3517	31.5437
Potri.001G238400.v3.0	1.92857	1.28983	1.02761	23.4311	17.16	15.7066	12.6314	12.5304	11.908
Potri.001G238700.v3.0	2.14068	3.25033	2.01014	1.66033	1.57787	2.22052	12.1668	10.0689	11.2566
Potri.001G238800.v3.0	947.11	943.683	933.957	135.726	123.368	113.314	128.138	120.511	125.18
Potri.001G238900.v3.0	0.16628	0.0829309	0	13.5323	12.2658	12.5881	14.4301	15.7158	17.3132
Potri.001G239200.v3.0	88.9317	83.7462	84.1348	4.21822	5.28292	5.3015	2.92289	1.59248	1.91949
Potri.001G239500.v3.0	0	0	0.0354798	0.289636	0.199614	0.330074	2.25494	1.94765	1.8199
Potri.001G239800.v3.0	44.4394	35.9652	34.794	98.9386	81.1999	71.2716	212.66	223.932	227.218
Potri.001G239900.v3.0	3557.91	2946.34	2875.22	203.29	191.025	152.884	256.375	265.513	273.301
Potri.001G240000.v3.0	0.920189	2.45532	1.0428	68.9406	60.786	56.4062	30.9119	31.9499	34.2912
Potri.001G240300.v3.0	0.300831	0	0.202805	0.626204	0.442009	0	1.56202	1.776	1.19216
Potri.001G240500.v3.0	0.712937	0.920018	0.574589	0.504449	0.610897	0.478934	2.93377	2.2874	2.50933
Potri.001G240700.v3.0	1.66285	2.12264	1.79306	0	0.0293875	0.150003	2.11193	1.49572	1.30506
Potri.001G240900.v3.0	0.195047	0.19624	0.309231	301.406	265.349	244.933	320.325	319.599	327.7
Potri.001G241300.v3.0	0.205104	0.204686	0.254848	1.42102	2.08475	1.6712	12.9642	12.3639	12.4739
Potri.001G241700.v3.0	43.3644	53.1834	49.3509	12.4658	10.5203	11.3422	7.97151	7.60632	8.34218
Potri.001G242000.v3.0	0	0	0	0.504098	0.0613524	0.127707	0.815351	0.899866	0.761468
Potri.001G242100.v3.0	6.36117	6.72986	7.26613	0.546488	0.593457	0.831021	0.296691	0.16837	0.282858
Potri.001G242200.v3.0	57.9026	56.5906	53.6908	20.2703	21.9943	20.4686	9.57136	9.83753	9.90911
Potri.001G242800.v3.0	0.941145	2.1997	0.384863	7.1444	6.00244	4.25154	0.206358	0.702009	0
Potri.001G243600.v3.0	1.23446	0.896516	1.54755	1.12242	1.49116	1.9441	10.9273	13.9822	12.9484
Potri.001G243800.v3.0	0.334877	0.0676919	0.424563	2.17949	1.69199	2.15706	2.76442	3.26283	1.91221
Potri.001G244900.v3.0	1.12239	0.39675	1.59578	4.44419	4.89751	4.94516	3.62232	4.02719	3.36337
Potri.001G245400.v3.0	0	0	0	7.09126	9.25136	4.82427	17.015	11.4423	13.4525
Potri.001G245500.v3.0	52.5809	49.9112	47.6774	8.1425	9.61267	11.5521	20.1728	20.305	22.4451
Potri.001G246200.v3.0	123.163	149.047	149.747	30.4455	33.7713	36.1288	27.6189	27.5612	28.0578
Potri.001G246400.v3.0	7.86049	4.92713	6.10898	49.806	48.4427	43.3951	14.7201	14.5706	13.1396
Potri.001G246700.v3.0	0.238521	0.474368	0.0991842	7.50767	8.36905	6.39368	26.3344	25.019	25.3093
Potri.001G246900.v3.0	13.9222	14.276	13.1009	109.862	91.3546	86.3957	59.4549	56.0871	54.9125
Potri.001G247300.v3.0	0.208998	0.0527027	0.233658	1.31572	1.20078	1.42437	5.44316	9.00534	9.22067
Potri.001G247500.v3.0	0.17915	0.415424	0.171897	0.388461	0.618071	0.25241	5.00519	5.34606	4.81194
Potri.001G247900.v3.0	2.35549	1.2632	2.42331	9.35958	9.27132	30.2662	13.381	14.8768	27.5482
Potri.001G248400.v3.0	0.401726	0.71322	0.468521	4.12919	5.22873	5.11719	8.70333	11.1765	8.41347
Potri.001G248500.v3.0	3.043	5.3841	2.63005	18.9931	18.2669	20.6098	17.7335	18.8206	14.1732
Potri.001G249200.v3.0	149.311	154.323	150.403	13.9811	13.5486	13.5463	7.59923	8.65538	7.89373
Potri.001G249300.v3.0	107.665	102.513	102.827	18.6523	15.4641	17.8161	9.5167	9.66489	9.30874
Potri.001G249500.v3.0	0.168005	0	0	2.74401	2.33509	0.878667	6.54598	7.03112	4.28357
Potri.001G249800.v3.0	69.3177	76.0677	71.713	8.94944	8.13149	6.79001	0.522375	0.315943	0.366951
Potri.001G249900.v3.0	2.35695	1.28299	1.2072	50.3128	49.1887	41.2183	95.1694	95.7144	96.0323
Potri.001G250100.v3.0	0	0.0794126	0	0.255953	0.292949	0.0753435	0.654107	0.631827	0.473819
Potri.001G250200.v3.0	0.137917	0	0	0.975801	1.15421	1.15625	0.916463	1.00665	1.59245
Potri.001G250500.v3.0	0.579392	0.494858	0.51568	2.39884	2.04658	1.55968	4.49428	5.34034	4.19699
Potri.001G251200.v3.0	0	0	0.0853104	0	0	0	3.43432	3.25495	4.24257
Potri.001G251500.v3.0	10.1154	6.23118	6.63815	4.15919	4.98692	4.22417	2.19642	1.11268	2.23059
Potri.001G252000.v3.0	1.9075	2.39271	2.20937	18.7716	20.333	20.1088	14.7077	15.5871	15.3674
Potri.001G252300.v3.0	0	0	0	12.1821	13.8861	13.0063	25.3148	24.5142	27.2682
Potri.001G252400.v3.0	0	0	0	1.90779	1.53596	1.70118	4.40589	4.9854	4.84745
Potri.001G252600.v3.0	110.882	129.209	119.799	31.5479	31.5912	30.2255	13.8434	12.6576	13.6617
Potri.001G253300.v3.0	214.791	206.023	198.222	126.043	112.165	107.641	7.30722	8.08464	6.70202
Potri.001G254100.v3.0	8.78639	4.10564	4.64393	0.472104	1.03874	1.29273	0.0833904	0.190967	0.112041
Potri.001G254500.v3.0	0.620549	0.185907	0.0769438	11.8219	11.1066	9.02171	19.0208	18.3041	18.4586
Potri.001G254700.v3.0	3.394	2.80913	0	21.9788	20.4749	23.1599	153.398	175.423	174.872
Potri.001G254800.v3.0	13.1991	13.5353	12.1576	1.61482	1.49069	2.05084	9.24453	8.09045	7.07221
Potri.001G255400.v3.0	0.123049	0.0247599	0.304872	0.356141	0.13092	0.268491	1.35386	1.58172	1.26614
Potri.001G255500.v3.0	0.356442	0.535934	0.553493	0.0393132	0.0784424	0	1.94783	1.40759	1.88901
Potri.001G255800.v3.0	0.363153	0.435445	0.410132	2.29338	2.27191	2.49661	2.02385	1.64442	1.36245
Potri.001G256100.v3.0	62.3168	65.8785	60.6316	12.5558	12.4188	12.8407	8.78802	8.07982	8.25205
Potri.001G256400.v3.0	1.04162	1.27478	1.73125	12.5882	12.6277	11.0746	14.1917	11.6188	15.0422
Potri.001G256900.v3.0	1.34955	0.672264	0.722725	17.8147	15.9168	12.5762	36.3353	39.3893	42.2186
Potri.001G257000.v3.0	87.9797	89.7174	90.8162	31.5349	30.303	31.7605	12.1425	12.6799	13.6151
Potri.001G257100.v3.0	3.32446	3.84583	3.54358	11.9303	11.6463	11.1533	14.6779	14.7474	15.9055
Potri.001G257400.v3.0	0	0.96109	0.299683	1.686	3.64779	2.29067	0.0807309	0	0.321989
Potri.001G257500.v3.0	105.284	103.713	103.979	31.9539	32.5422	30.2072	23.8158	22.8933	21.7123
Potri.001G257700.v3.0	2.88167	3.1719	3.6039	32.8699	25.6989	25.4951	6.25756	6.05392	7.23523
Potri.001G258100.v3.0	5.80517	5.38635	4.50773	0.474746	0.731143	0.580838	0.0775669	0.0842101	0.0977612
Potri.001G258400.v3.0	0	0	0	0.0647573	0.0957058	0.0330359	0.571686	0.698538	0.51688
Potri.001G258600.v3.0	14.3968	13.225	14.39	32.526	30.0012	26.3413	6.13513	5.62244	6.36563
Potri.001G259200.v3.0	0.687962	0.187252	0.703101	3.11496	2.00141	2.73247	5.53781	5.47305	3.03858
Potri.001G260800.v3.0	0.887918	0.593838	0.73917	3.96125	3.38223	3.10586	2.79146	2.10217	3.67147
Potri.001G261300.v3.0	3.70711	7.43322	7.26927	2.37861	4.67341	4.56432	1.1696	2.27268	0.530626
Potri.001G261900.v3.0	0	0	0	16.6376	12.8242	12.3911	65.2111	66.6042	65.624
Potri.001G262200.v3.0	4.00841	2.91707	3.74015	19.6	21.0583	17.8628	22.4489	21.4189	21.9787
Potri.001G263700.v3.0	0	0	0	0.0515246	0	0	3.15199	4.31174	2.60197
Potri.001G263900.v3.0	0	0	0	75.3204	60.6235	55.3978	50.6105	49.8306	49.7564
Potri.001G264000.v3.0	0.0185906	0	0.0353057	1.23809	2.15135	1.58003	4.24665	4.26623	3.97671
Potri.001G264400.v3.0	1.87649	2.10893	2.68505	10.3103	11.169	10.4024	15.1287	15.185	14.4655
Potri.001G264700.v3.0	2.58871	3.35331	3.04291	10.6665	12.6628	11.0941	12.834	15.3498	9.4486
Potri.001G265200.v3.0	7.30948	6.63291	7.59935	13.7596	12.3427	13.8629	37.6419	36.2082	37.7774
Potri.001G265900.v3.0	18.7295	21.3084	22.0833	24.9511	24.9916	25.5425	2.99895	3.44219	2.42887
Potri.001G266000.v3.0	14.5199	16.3029	14.6838	2.59447	4.77278	5.09992	62.1992	59.6769	65.3022
Potri.001G266400.v3.0	1.92259	1.45671	2.05731	22.2517	21.1883	20.4754	22.6922	20.4646	22.0545
Potri.001G266500.v3.0	1.26571	1.46867	0.877467	0.512615	0.652348	0.336306	4.52969	5.15315	7.3368
Potri.001G267200.v3.0	0	0	0	0.892226	1.13438	0.737666	16.7039	18.9246	16.7223
Potri.001G267600.v3.0	0.185252	0.185592	0	0.641036	0.747885	0.771175	1.57381	1.12668	1.07314
Potri.001G268200.v3.0	350.759	373.622	372.805	34.0063	34.7884	37.6869	51.1321	50.0205	51.686
Potri.001G268600.v3.0	26.4264	22.0207	22.3264	6.01869	4.6737	4.37442	11.2944	11.643	12.0801
Potri.001G269200.v3.0	40.9377	41.8969	41.0376	11.6366	12.6181	10.3989	10.9818	10.159	9.7595
Potri.001G270000.v3.0	17.6025	19.6629	17.9127	3.04368	4.37324	3.87676	7.42295	5.58683	4.50445
Potri.001G270300.v3.0	1.72624	2.52149	2.62253	0.171432	0.0415572	0.212904	0.273827	0.172704	0.404563
Potri.001G270500.v3.0	29.0763	26.1626	24.6352	1.97237	1.78819	1.62363	1.19188	0.798222	0.610022
Potri.001G270600.v3.0	19.7784	21.2171	21.0994	0.633965	0.901147	0.841398	0.181653	0.171581	0.0805888
Potri.001G271400.v3.0	0	0	0	2.44151	2.35761	2.55448	1.58095	2.09434	2.09401
Potri.001G271700.v3.0	124.853	111.685	108.005	4.21281	5.42084	5.16858	0.468251	1.24714	1.17921
Potri.001G271900.v3.0	0	0.182954	0.115628	2.32685	2.62606	1.67092	6.64852	7.67783	6.94276
Potri.001G272000.v3.0	0.850364	0.446279	0.447757	8.30727	9.28111	9.30579	7.92529	8.15191	8.20911
Potri.001G272800.v3.0	71.8817	65.0851	68.8743	402.581	302.313	285.54	276.258	265.284	276.971
Potri.001G273700.v3.0	0	0.0693359	0	8.55894	7.63817	7.75275	19.1721	16.209	17.3694
Potri.001G273900.v3.0	15.7578	13.5136	15.2662	3.97195	3.38993	4.22502	2.83629	2.90407	3.39727
Potri.001G274100.v3.0	0.257442	0.259103	0.108179	1.01138	0.452342	1.10592	1.43796	1.6395	2.62276
Potri.001G274300.v3.0	11.621	10.5342	6.84398	57.7161	45.9622	42.6012	71.6887	72.2937	70.1392
Potri.001G275200.v3.0	2.30327	3.13878	3.06885	8.12369	8.46594	8.27176	12.87	12.5573	13.8294
Potri.001G275500.v3.0	72.4917	74.325	75.5726	7.71595	7.94293	7.08231	6.52918	5.38978	7.47888
Potri.001G275800.v3.0	0.333508	0.0897111	0.0558676	3.87035	2.71551	2.23668	10.583	10.0168	8.95617
Potri.001G276100.v3.0	6.47812	5.93817	5.7711	12.3077	13.8929	12.2601	36.1694	34.2184	37.3439
Potri.001G276200.v3.0	1.1823	1.14478	1.02551	2.40462	2.42412	3.03105	5.36543	4.34486	3.74101
Potri.001G276500.v3.0	1.9456	2.4813	2.7898	7.23955	9.89897	11.3233	10.3828	8.54349	8.18334
Potri.001G276800.v3.0	31.352	31.6152	30.2725	4.92	6.26037	6.43396	6.64755	6.19985	6.27082
Potri.001G277800.v3.0	20.3247	18.8888	16.6479	57.1218	52.6183	43.1819	295.035	303.989	305.45
Potri.001G278300.v3.0	0	0.0887694	0	2.7323	3.78088	2.1542	3.00393	2.67228	3.85893
Potri.001G278500.v3.0	148.153	145.77	149.517	3.49778	4.23789	4.41638	7.47489	8.15442	7.06768
Potri.001G278600.v3.0	0.270038	0.214106	0.201951	3.67794	4.62598	3.0357	2.14107	1.9718	2.10299
Potri.001G279000.v3.0	0.1868	0.113918	0.174863	2.14517	1.84256	2.17293	11.7674	10.5449	9.55015
Potri.001G279300.v3.0	27.124	26.4939	26.0307	60.5406	54.1712	47.0741	11.8414	12.7349	11.9763
Potri.001G279500.v3.0	0.126397	0.190827	0.476195	0.352877	1.07053	0.723061	7.01081	5.6776	6.68005
Potri.001G280100.v3.0	0.471232	0.713552	0.417703	1.19069	1.8132	1.81168	2.16303	2.44692	2.52416
Potri.001G280200.v3.0	0.0673494	0.0334649	0.041805	0.212823	0.2085	0.244993	5.16732	4.44676	4.0437
Potri.001G280400.v3.0	0.63643	0.892544	0.275693	4.04688	2.92022	3.08642	9.17508	5.81398	6.96627
Potri.001G280700.v3.0	0.278599	0.404571	0.354886	4.75231	5.63231	5.45369	13.4252	13.3994	11.965
Potri.001G281000.v3.0	9.33009e-06	0.295078	0.73059	0.548248	0.34698	0.334356	1.61705	3.22826	1.99218
Potri.001G281700.v3.0	0	0	0	0	0	0	1.23936	0.9949	1.43235
Potri.001G281900.v3.0	61.0651	60.0869	57.7647	22.189	20.195	18.4461	0.596605	0.60583	1.00334
Potri.001G283000.v3.0	1.23732	1.27523	1.25375	6.43085	10.5966	9.78053	27.9744	29.0121	23.5796
Potri.001G286000.v3.0	0.20529	0.207334	0.179485	6.24036	6.43014	6.1738	13.4153	12.8132	12.1669
Potri.001G286600.v3.0	457.55	420.277	441.808	35.7495	35.84	29.6953	21.5281	23.8452	22.8063
Potri.001G286900.v3.0	3.62162	4.76618	4.03695	30.9291	30.4493	28.8749	21.2222	22.831	21.7251
Potri.001G287100.v3.0	1.26577	0.576815	0.154555	16.3668	15.331	13.8886	17.679	17.2574	18.6068
Potri.001G287200.v3.0	0.123593	0.123164	0.153596	3.02458	3.39511	3.55777	1.59907	1.36883	1.57216
Potri.001G287400.v3.0	10.1615	10.6298	7.93622	8.5441	7.57129	7.50218	2.13579	2.31018	2.33037
Potri.001G287700.v3.0	16.3718	15.0039	17.1589	45.9518	44.6711	40.7924	84.0022	83.8506	81.164
Potri.001G287800.v3.0	0.269009	0.148843	0.178453	0.586883	0.77128	0.872805	2.08152	2.3872	1.76143
Potri.001G288000.v3.0	120.567	136.464	124.988	11.1928	12.8216	11.9105	15.5761	14.549	13.728
Potri.001G288600.v3.0	30.882	30.0126	25.722	2.37572	2.77155	1.31288	0.4122	0.564351	0.221851
Potri.001G288800.v3.0	0.0577826	0.115802	0.0359136	0.136138	0.388354	0.258702	0.44093	0.334486	0.392919
Potri.001G288900.v3.0	5.44666	6.67703	3.94178	0.714085	0.659149	0.829623	2.0603	2.22983	1.91156
Potri.001G289000.v3.0	0.0783126	0.277923	0.297808	1.35674	0.699039	1.39176	1.90627	1.87355	1.50119
Potri.001G289100.v3.0	0	0	0	0.638504	0.640498	0.863219	1.20131	1.41856	1.27975
Potri.001G289300.v3.0	0.443105	0.30913	0.0429497	0.412526	0.401137	0.672134	1.81045	1.97664	2.00111
Potri.001G289500.v3.0	3.57716	1.75442	2.32016	143.171	122.289	106.321	139.932	135.761	132.951
Potri.001G291800.v3.0	1.90018	1.97577	1.85155	2.106	2.2147	3.61848	5.96973	6.66812	4.93131
Potri.001G292300.v3.0	0.1149	0.226776	0.352392	0.524052	0.634464	0.38612	1.16228	0.683735	1.46316
Potri.001G292600.v3.0	0.081051	0.081506	0	2.29196	2.11946	2.34917	17.5753	17.3334	15.9874
Potri.001G292900.v3.0	25.7421	26.5417	30.5506	19.702	21.3237	20.0709	201.211	182.857	187.783
Potri.001G293000.v3.0	22.745	25.8402	10.0417	2.20548	0.686081	1.44433	2.64936	4.62553	3.39446
Potri.001G293300.v3.0	0.162623	0	0	0.380752	0.588193	0.975993	0.618548	0.4632	1.01825
Potri.001G295600.v3.0	0.034144	0	0.0430333	2.49378	2.42498	2.34131	3.42956	3.5257	3.92848
Potri.001G295700.v3.0	0	0	0	0.331496	0	0.233119	2.02367	1.79418	3.43768
Potri.001G295800.v3.0	1.52434	1.16824	0.901209	3.66865	3.87054	4.88377	11.8953	9.38021	13.2761
Potri.001G295900.v3.0	322.289	278.177	267.028	1165.38	996.461	971	2562.94	2386.86	2421.92
Potri.001G296100.v3.0	2.06735	1.78538	1.82391	10.8758	7.9605	9.00487	10.1898	9.06704	10.4909
Potri.001G296700.v3.0	0	0	0	0.305535	0.333632	0.359064	0.886071	1.07977	1.08611
Potri.001G296800.v3.0	2.95123	3.27401	2.61817	5.85656	6.78571	6.5656	34.4042	33.8551	32.9377
Potri.001G297400.v3.0	1.12333	0.662633	0.138914	33.4221	31.5395	25.6147	20.232	25.6958	19.1272
Potri.001G297500.v3.0	4.02085	3.53944	4.8669	30.3785	28.0455	26.3748	15.3528	16.9	15.6616
Potri.001G298200.v3.0	388.161	375.706	360.578	125.157	115.672	114.193	45.0299	46.6867	44.5134
Potri.001G298700.v3.0	0.475309	2.01526	0.192496	13.1	12.3182	8.81669	15.2029	13.5679	14.6066
Potri.001G298900.v3.0	0.493697	0.235391	0.619076	3.81293	4.31827	4.36731	25.8815	26.8085	24.9204
Potri.001G299000.v3.0	0.744836	0.55105	0.897387	2.24058	2.76563	3.49574	7.53637	6.95923	7.63376
Potri.001G299200.v3.0	0	0	0	2.85912	2.17818	2.26743	3.81325	4.97159	5.4667
Potri.001G299300.v3.0	0	0	0	0	0	0.104181	2.9099	2.02452	1.66519
Potri.001G299500.v3.0	0	0.0889205	0	0.240757	0.233606	0.0800166	2.86787	3.68282	2.41957
Potri.001G301000.v3.0	0.0477029	0.155805	0.0591955	2.81191	2.64031	2.46054	1.55744	1.49942	1.47872
Potri.001G301200.v3.0	0.608581	0.793583	0.448845	11.834	13.2154	8.81565	33.7156	38.4122	35.7837
Potri.001G301400.v3.0	2.41684	2.21064	2.84861	2.88132	3.85696	2.44508	14.3326	14.9467	16.5574
Potri.001G301800.v3.0	0	0	0.064908	1.72309	1.68392	1.10878	21.5737	23.0183	22.5773
Potri.001G302600.v3.0	0	0	0.231282	15.5487	12.979	13.6991	50.0912	53.8468	49.388
Potri.001G304100.v3.0	217.487	256.411	259.815	50.8882	45.9469	44.4971	31.8195	32.2286	31.4348
Potri.001G304200.v3.0	0.272713	0.39963	0.395794	17.5649	21.2188	23.4019	24.4291	24.9879	23.0787
Potri.001G304800.v3.0	56.4568	51.9316	48.2006	3.19936	3.16509	2.67291	13.1666	13.1326	12.7124
Potri.001G305000.v3.0	1.86799	3.97776	2.30394	6.45955	5.76715	4.80035	0	2.0215	0.473287
Potri.001G305100.v3.0	5.71147	4.1531	5.34493	0	0	0	0	0	0.184061
Potri.001G305600.v3.0	8.08784	7.45999	6.51684	4.01212	4.60364	5.77135	0.962851	1.22461	1.17639
Potri.001G305800.v3.0	6.63504	9.35476	8.39081	1.40577	1.62826	1.60233	1.11895	0.917052	1.89398
Potri.001G305900.v3.0	0.803558	1.16595	0.890651	5.14227	5.75615	6.59064	19.8011	19.6528	19.1112
Potri.001G306000.v3.0	0.855092	1.12477	0.535555	5.04791	5.72594	5.45656	44.1567	42.8002	44.0239
Potri.001G306200.v3.0	0	0	0	0	0.200478	0	0.655464	0.660882	0.631136
Potri.001G306300.v3.0	0.212885	0.426732	0	3.00562	2.65041	2.46181	2.48974	1.88411	0.734678
Potri.001G307200.v3.0	1.697	2.48852	1.54734	21.2935	19.7901	17.8733	7.68279	7.95878	6.31859
Potri.001G307800.v3.0	0.298684	0	0.0936303	13.7824	13.9885	12.6893	1.11001	1.74889	1.15228
Potri.001G309100.v3.0	20.3608	17.9129	17.0994	4.45323	4.94296	3.86175	4.07443	6.59433	4.46525
Potri.001G309300.v3.0	14.1558	14.2684	14.5213	4.85317	5.45908	5.96113	2.66008	3.35912	2.47783
Potri.001G309600.v3.0	0	0	0	2.51758	3.35019	0.98356	15.0615	13.4124	15.1142
Potri.001G310100.v3.0	0	0	0.129556	0	0.0940536	0	1.10821	2.09996	1.505
Potri.001G310400.v3.0	0	0	0	23.4466	24.3087	23.833	48.474	52.3226	54.1999
Potri.001G311700.v3.0	328.824	285.54	282.381	13.1078	12.0293	10.6176	49.2129	47.3332	44.3293
Potri.001G313000.v3.0	0.665603	0.614088	0.560063	0.0508318	0.0984747	0.101813	4.65451	5.11208	4.92141
Potri.001G313900.v3.0	2.06174	0.955327	1.53501	11.8427	10.9748	10.5351	6.40927	6.88559	6.35471
Potri.001G314100.v3.0	5.30108	5.40365	7.47217	21.9321	18.8521	20.1361	35.5814	36.9374	33.2554
Potri.001G314200.v3.0	6.09441	4.57011	4.54759	134.589	110.986	96.1005	81.6296	78.5893	76.7557
Potri.001G314800.v3.0	193.896	163.392	166.513	63.4242	61.1552	56.5233	35.8721	32.3403	34.6728
Potri.001G315400.v3.0	0.313366	1.06525	0.188662	12.5157	11.5831	11.1938	118.218	120.84	119.478
Potri.001G315700.v3.0	0	0	0	9.27702	9.02097	5.93349	4.20489	3.30346	3.24378
Potri.001G316500.v3.0	0.146695	0.296233	0.232673	0.878057	1.4498	1.0713	0.711056	0.362607	0.639319
Potri.001G317000.v3.0	0	0.292578	0	0.106869	0	0.448092	2.89463	1.64766	1.82579
Potri.001G317300.v3.0	41.8852	34.1386	34.0619	22.8521	24.7552	30.6439	137.057	134.288	136.485
Potri.001G317400.v3.0	0.537766	0.929517	1.06604	5.16004	4.47307	7.65014	14.8294	15.0491	13.6547
Potri.001G317500.v3.0	8.26556	8.20496	8.27623	17.0746	20.6125	20.2568	66.8767	66.1949	67.8754
Potri.001G317600.v3.0	0.0836615	0.083811	0.12628	3.73162	4.52191	4.4317	2.83137	3.22761	2.7646
Potri.001G317700.v3.0	1.79061	2.89606	2.42917	8.1411	9.20785	10.8159	4.86428	6.33036	5.58476
Potri.001G318000.v3.0	5.73635	5.04823	4.9603	20.6715	24.2333	23.4249	22.1619	22.5991	24.3937
Potri.001G318200.v3.0	10.1818	9.32734	13.5077	10.8268	7.37212	8.70203	2.33524	0.889365	2.61682
Potri.001G318700.v3.0	0.351903	0.0882785	0.551221	3.16565	1.58936	2.22247	3.10107	2.18911	2.30141
Potri.001G319200.v3.0	0	0	0	0.916478	0.844672	0.922727	0.408082	0.427025	0.334588
Potri.001G320000.v3.0	591.089	642.304	622.532	13.8354	12.7366	12.3007	20.483	22.1844	22.7119
Potri.001G320700.v3.0	0	0	0.498391	0.744277	1.03771	0.81604	7.7588	7.02155	6.85462
Potri.001G320800.v3.0	0	0	0	0	0	0	4.53143	3.28071	4.73662
Potri.001G321300.v3.0	0	0	0.802517	2.4615	1.4512	0.881996	5.72867	4.37105	7.09858
Potri.001G321600.v3.0	8.37367	9.87949	8.53763	64.8784	59.198	61.7861	15.8761	16.761	15.649
Potri.001G321700.v3.0	0.326912	0.0941879	0.176192	1.37523	1.03203	0.939422	0.962865	0.924857	0.814082
Potri.001G322100.v3.0	0.0929446	0.0937223	0.0785058	0.484314	1.02268	0.891614	0.95644	0.926093	0.880158
Potri.001G322200.v3.0	0	0	0	5.90063	5.69081	4.52172	1.42797	1.92238	1.35147
Potri.001G322700.v3.0	0.666371	1.48888	1.06731	3.18871	2.57039	2.97265	6.07098	5.57981	6.80685
Potri.001G324200.v3.0	3.1111	2.65408	3.59078	2.3307	2.46072	2.62028	0.368077	0.5549	0.639535
Potri.001G324400.v3.0	1.19525	0.977513	1.06632	3.16524	3.63024	3.13146	5.96128	7.65323	6.3855
Potri.001G324500.v3.0	0.374408	0.0939087	0.116345	1.95138	3.12649	1.83485	1.94811	1.95079	1.33969
Potri.001G324700.v3.0	19.0959	20.648	18.9031	11.2131	11.7687	14.5119	4.70427	4.45849	4.78443
Potri.001G325100.v3.0	1.40671	2.04699	2.10416	4.15783	5.10216	4.91842	55.7197	55.9194	50.5778
Potri.001G325200.v3.0	1.30411	0.914998	0.634481	1.76801	2.07205	2.08802	37.667	37.4413	37.7111
Potri.001G325300.v3.0	0.199729	0.248519	0.186437	1.75488	1.3654	1.25167	2.02258	1.74728	1.70025
Potri.001G325400.v3.0	9.33405	9.20187	7.8478	32.5814	29.0549	30.4991	38.8376	37.9253	36.47
Potri.001G325500.v3.0	0.805995	0.95283	0.865208	7.15397	6.97037	7.03911	9.95482	10.9246	10.8264
Potri.001G325800.v3.0	0	0	0	0.55651	0.403249	0	6.46961	9.14929	5.26569
Potri.001G326200.v3.0	0.657652	0	0.280605	43.4929	41.4643	39.041	65.5807	64.6621	59.6376
Potri.001G326300.v3.0	0.222553	0.134408	0.168075	1.89878	1.03012	1.88299	0.0868927	0	0.07698
Potri.001G327000.v3.0	102.341	101.993	102.945	15.5517	17.5999	16.8053	16.8636	18.3964	17.4077
Potri.001G327300.v3.0	348.782	336.628	348.398	112.581	106.147	94.7681	53.2523	55.6968	55.6379
Potri.001G327600.v3.0	3.72206	2.10677	3.20121	0.617613	0.500594	0.430856	4.58486	4.48114	3.827
Potri.001G327800.v3.0	3.16483	4.47476	3.67321	1.59704	1.41118	1.5181	6.66113	6.4719	9.4827
Potri.001G328600.v3.0	829.321	847.23	844.805	209.083	220.192	222.592	0.999329	0.314286	0.861317
Potri.001G328700.v3.0	0.154506	0.154818	0	28.0217	25.6482	22.0689	28.139	29.3936	29.9518
Potri.001G329000.v3.0	5.14141	3.55254	6.21802	28.0729	28.1267	22.885	94.3167	85.6998	86.9034
Potri.001G329100.v3.0	21.5513	23.9683	26.0766	9.17193	9.91744	8.23964	6.35438	5.4719	5.09604
Potri.001G329600.v3.0	1.70222	0.544954	2.34695	4.56939	4.61726	2.12149	8.81776	11.4116	10.0819
Potri.001G329900.v3.0	0.388079	0.320586	0.31885	2.74766	4.0101	3.71139	5.56057	5.94292	5.90724
Potri.001G330000.v3.0	3.55282	4.44599	3.59332	0.342597	0.589725	0.661039	0.27464	0.566928	0.321195
Potri.001G330100.v3.0	71.7888	74.9979	70.895	15.8676	14.7378	18.5039	26.9494	26.3004	24.374
Potri.001G330800.v3.0	15.6927	22.7076	18.0528	4.12456	4.73462	3.61755	2.67375	2.44117	1.9628
Potri.001G330900.v3.0	11.8829	10.5114	11.1118	32.9559	31.1314	29.4798	47.203	49.5886	46.3176
Potri.001G331200.v3.0	0.166311	0.126795	0.159226	0.686386	0.598711	0.772475	1.38462	1.19138	1.46856
Potri.001G331600.v3.0	1.27629	0.617543	0.615404	16.7619	15.8936	15.6257	27.4688	24.1767	29.3205
Potri.001G331700.v3.0	0.060021	0.0599655	0	0.0546928	0.0263825	0.0547275	1.34174	1.15847	1.33106
Potri.001G331900.v3.0	22.3323	22.7788	24.7423	4.69177	5.39512	6.65516	9.42285	9.21882	8.57576
Potri.001G332300.v3.0	4.79432	4.79744	3.58912	20.7143	19.4484	16.7378	36.8333	36.3754	37.9185
Potri.001G332800.v3.0	0	0	0.040102	0.766085	1.31259	1.23218	2.39805	2.29315	1.46827
Potri.001G333000.v3.0	0	0	0	3.88344	3.64918	3.62101	1.13454	1.51234	1.28899
Potri.001G333200.v3.0	0.30327	0.658784	0.309316	10.563	10.597	10.6145	30.0286	34.0705	31.9037
Potri.001G333300.v3.0	0	0.154473	0.0416782	4.29134	4.35571	4.65849	6.09668	6.35389	4.43252
Potri.001G333500.v3.0	3.7674	4.01208	3.35533	14.2941	13.6699	17.7606	18.9194	16.5589	16.9049
Potri.001G333600.v3.0	0.0299373	0.089364	0.150489	1.40068	1.59101	1.29871	2.21581	1.6122	1.72089
Potri.001G334500.v3.0	3.4473	2.11011	1.56046	0.246259	0.0484951	0.152	9.51433	7.76918	9.25703
Potri.001G334700.v3.0	0	0.087124	0.109011	0.359624	0.429794	0.162156	4.44649	6.47947	5.89902
Potri.001G334800.v3.0	2.38492	2.38253	1.4617	0.507424	0.493243	0.373089	0.789753	0.395264	0.97427
Potri.001G335800.v3.0	4.13745	4.33294	3.45789	11.0222	11.8251	11.2628	2.29506	2.77253	2.45451
Potri.001G336300.v3.0	0	0	0	3.85697	3.7414	4.6362	9.13475	8.88015	11.3214
Potri.001G336800.v3.0	17.2667	17.1966	18.3546	11.9832	11.9807	14.8262	4.5934	3.29841	3.52956
Potri.001G336900.v3.0	128.307	111.158	109.218	25.6223	19.8415	23.4844	22.4479	23.889	24.5388
Potri.001G337100.v3.0	0.181861	0.120546	0.22582	3.77972	5.27047	4.52174	17.4524	19.4034	20.5017
Potri.001G337200.v3.0	0.853213	0.255948	1.26831	13.5762	14.2797	10.3347	15.1716	14.9126	15.8359
Potri.001G337400.v3.0	967.715	947.708	961.323	104.643	106.453	107.52	114.102	114.809	123.332
Potri.001G338200.v3.0	3.72136	3.3692	4.03155	13.2897	12.3904	10.1039	17.501	15.5967	17.9579
Potri.001G338900.v3.0	8.9276	9.55535	10.5583	26.6399	25.858	27.2728	47.3271	45.7633	48.3132
Potri.001G339200.v3.0	1.48806	1.90526	1.29174	0.046919	0.0997663	0.617176	0.626363	0.50874	0.496207
Potri.001G339500.v3.0	0	0	0	12.215	12.6939	10.1339	15.9275	16.5729	17.7917
Potri.001G340000.v3.0	1.31232	0.809817	1.39099	20.8186	24.0995	27.0889	49.661	51.735	49.8088
Potri.001G340200.v3.0	0.0623084	0.0312812	0.116928	137.79	125.391	100.72	65.1724	65.8125	63.6926
Potri.001G340300.v3.0	0.0298753	0.120019	0.037506	76.8956	68.2011	63.2869	21.5037	21.4607	21.6209
Potri.001G340500.v3.0	0.0306789	0	0	27.2805	15.5824	22.8159	22.838	12.4662	23.5158
Potri.001G340600.v3.0	0.278518	0.121946	0.264828	301.105	249.146	248.611	120.951	128.459	129.612
Potri.001G342000.v3.0	19.2694	22.5024	23.935	4.16758	4.86291	5.10167	0.139514	0.216138	0.120747
Potri.001G342400.v3.0	112.987	89.723	89.2127	17.9142	22.7797	25.1983	24.8599	21.9749	24.1003
Potri.001G343800.v3.0	0.176499	0.354536	0.220977	5.90719	5.29789	5.18861	9.53648	9.87368	9.58261
Potri.001G344200.v3.0	0	0	0.21703	7.79313	6.00745	8.05359	0.785964	1.22982	0.697047
Potri.001G344600.v3.0	2.24713	1.96063	2.2961	17.8469	17.2854	16.6375	12.302	12.9871	13.85
Potri.001G345100.v3.0	8.89078	4.57254	4.72899	16.4317	18.8746	18.0081	34.8144	35.9539	35.4046
Potri.001G345300.v3.0	8.52079	8.1142	8.65537	38.4204	48.9764	60.4614	71.6798	73.3751	76.1838
Potri.001G345400.v3.0	0	0	0	0.592784	0.938773	1.27638	1.88311	1.59834	1.43898
Potri.001G345700.v3.0	0	0	0.152718	0	0.108457	0.436389	3.43703	3.99835	4.05421
Potri.001G347100.v3.0	241.956	256.622	257.259	73.7339	69.7153	76.5303	49.998	49.9271	49.1533
Potri.001G347400.v3.0	0.145611	0.14618	0.593505	5.68862	5.26385	4.71677	8.71601	11.3391	9.47922
Potri.001G347600.v3.0	12.1536	9.38869	12.6625	0.314202	0.370251	0.162065	1.46462	1.44962	1.5006
Potri.001G348200.v3.0	0	0.071537	0.178396	0.169506	0.0632852	0.351157	0.988536	0.443937	0.573115
Potri.001G348300.v3.0	25.0708	29.9153	28.5842	8.61305	7.61069	7.30604	0.782071	0.735883	0.502297
Potri.001G348400.v3.0	5.04344	3.47528	5.31364	18.7082	16.5783	17.7264	27.9605	34.9001	31.375
Potri.001G348600.v3.0	29.1897	28.4557	30.4957	3.90552	4.31912	4.31798	3.41391	2.97916	3.42238
Potri.001G349000.v3.0	0.909539	1.36844	1.66682	5.63278	6.40755	6.13843	7.18149	7.53699	5.85702
Potri.001G349100.v3.0	0	0	0	5.73467	6.06112	5.42965	3.43433	3.49343	2.87257
Potri.001G350100.v3.0	0.136235	0.675318	0.281345	2.40797	3.24585	2.62956	5.60158	5.27271	7.47756
Potri.001G350900.v3.0	130.794	119.787	121.507	14.8078	14.7012	16.8292	16.2681	12.428	16.8496
Potri.001G351000.v3.0	3.29219	1.52663	1.84865	33.4179	33.5657	26.3927	46.3413	47.9284	48.2877
Potri.001G351200.v3.0	31.0984	33.3413	33.8596	32.8397	33.2832	34.1444	7.20641	7.4769	6.47657
Potri.001G351900.v3.0	7.46439	12.9331	19.3863	8.21449	11.5513	11.16	3.27282	4.14374	2.38724
Potri.001G352100.v3.0	207.064	202.88	187.748	29.5958	24.1909	22.8369	0.724246	0.90259	0.376455
Potri.001G352400.v3.0	0.297837	0.297522	0.518801	2.38018	1.57712	1.65458	0.461992	0.393457	0.512418
Potri.001G352500.v3.0	4.39004	7.19598	6.22149	7.31785	6.8388	5.8414	1.31519	1.79844	1.82589
Potri.001G352700.v3.0	1.42217	1.18112	1.47	47.1856	39.6176	36.5393	36.244	34.0815	35.6258
Potri.001G352800.v3.0	1.92434	2.0851	2.0411	15.6009	17.5282	15.1355	24.914	32.1696	32.4332
Potri.001G353400.v3.0	0	0.188146	0.131858	19.838	22.3063	19.6313	10.1081	11.063	12.2232
Potri.001G353500.v3.0	1017.18	884.166	943.9	351.968	317.146	285.108	192.397	188.128	181.606
Potri.001G353800.v3.0	86.6206	87.9399	88.676	9.78761	10.4107	12.5905	10.4357	8.74133	10.2058
Potri.001G354500.v3.0	0.464314	1.39025	0.436603	37.9487	31.4015	28.6604	8.84919	10.4846	8.20817
Potri.001G354600.v3.0	73.4121	66.1375	63.9345	20.8693	19.6111	21.6948	12.8239	13.8462	12.1362
Potri.001G355100.v3.0	14.0762	14.7745	14.8507	7.8993	8.22395	8.87803	1.8976	1.37576	1.48597
Potri.001G355300.v3.0	58.3062	54.6053	53.5452	10.7977	11.8473	12.7214	15.48	16.8912	16.3109
Potri.001G355500.v3.0	0.786513	1.36241	0.732539	1.31106	1.13291	1.06019	0.179443	0.102415	0.060026
Potri.001G356200.v3.0	1.14789	1.09793	0.532172	4.91995	3.89553	4.48432	2.17492	2.27693	3.19976
Potri.001G356400.v3.0	33.6376	27.3865	32.0135	3.02433	3.48853	3.62767	4.9981	5.77973	4.12741
Potri.001G356500.v3.0	4.34688	2.61197	3.97033	54.6264	55.7171	64.5684	98.7017	93.0576	93.2649
Potri.001G357700.v3.0	1.76193	2.69758	2.14403	19.9079	22.204	23.496	41.2985	41.3157	40.8574
Potri.001G358500.v3.0	5.16652	7.4708	7.47519	57.1529	55.8731	57.5696	18.1092	19.4788	19.5591
Potri.001G358600.v3.0	1.70219	1.53372	1.33309	24.531	27.3838	26.7315	22.2314	24.0566	24.2417
Potri.001G358800.v3.0	4.55238	4.40738	4.90427	8.6049	8.02889	8.1416	1.03342	1.05058	1.01315
Potri.001G359000.v3.0	0	0	0	0.500541	0.179957	0.429015	2.10951	3.14427	2.91912
Potri.001G360100.v3.0	142.555	154.808	154.357	10.6209	13.5145	12.5485	4.75991	4.37714	4.50061
Potri.001G360200.v3.0	0	0.033179	0	3.18247	4.07282	4.73161	6.52192	6.76936	6.70262
Potri.001G361200.v3.0	0.690611	0.978354	1.0753	6.49358	7.73228	9.09594	8.10206	8.24045	7.85571
Potri.001G363400.v3.0	0.886704	1.08248	1.35093	3.03946	2.77211	3.41384	4.65237	5.45336	5.20995
Potri.001G366500.v3.0	33.1382	29.3839	30.1279	12.2765	13.8991	11.5954	5.54246	5.87483	5.4041
Potri.001G366700.v3.0	2.66045	1.77171	2.6965	4.95173	5.51442	6.15132	14.7071	13.9991	14.6597
Potri.001G366900.v3.0	11.0077	7.14151	6.51026	100.172	96.099	86.36	76.9991	78.3218	78.1175
Potri.001G367100.v3.0	1.30309	1.73931	2.16109	77.6395	67.7689	64.9537	57.608	60.1747	60.8311
Potri.001G367500.v3.0	5.93587	3.64085	5.7263	9.72133	7.71376	9.57549	0.131634	0.399875	0.650133
Potri.001G367700.v3.0	0.0738789	0	0	1.69428	1.47709	2.2339	4.21552	4.91262	3.5005
Potri.001G367900.v3.0	13.8063	9.60767	14.5106	50.4872	49.0251	48.4267	127.419	128.785	127.774
Potri.001G368000.v3.0	301.585	298.204	293.642	86.9144	82.2642	80.2879	8.49622	10.2685	10.1273
Potri.001G368300.v3.0	0	0	0.352725	0.226514	0.217954	0.417901	0.557682	0.605299	0.532102
Potri.001G369900.v3.0	0.820588	0.553413	0.495196	4.23988	3.48404	2.44091	1.48616	2.05972	1.72176
Potri.001G370800.v3.0	0.0719646	0.144026	0.0896628	0.264319	0.255078	0.198391	2.17613	1.55267	2.00275
Potri.001G371500.v3.0	11.4356	10.9461	10.9724	3.10342	2.17279	2.75425	1.7347	2.09433	3.01191
Potri.001G372300.v3.0	5.24831	5.49191	5.49092	36.7264	34.3772	32.7646	36.3064	34.1917	36.3378
Potri.001G372800.v3.0	0	0.180612	0.0678115	0	0.109984	0.342149	0.935927	0.835271	1.25039
Potri.001G373100.v3.0	0.140505	0.117215	0.117359	3.00429	3.20378	4.19607	11.3918	11.6354	11.9951
Potri.001G373400.v3.0	1601.49	1378.26	1388.54	318.426	282.83	264.035	327.4	318.319	323.961
Potri.001G373600.v3.0	0.848944	0	0.333933	9.04577	11.7167	14.9132	636.015	619.442	573.399
Potri.001G373800.v3.0	13.3231	14.2861	18.8115	5.33579	5.16812	7.19188	1.18162	3.39849	0.528465
Potri.001G373900.v3.0	6.94586	7.48795	8.07281	1.66998	1.7021	1.14989	0.615122	0.696286	0.635656
Potri.001G374100.v3.0	43.5213	41.4982	42.2738	17.9054	16.7839	19.978	9.73772	10.1675	10.8434
Potri.001G375500.v3.0	345.68	406.861	412.226	176.69	167.38	147.425	52.9977	53.2451	51.7842
Potri.001G375700.v3.0	0	0	0	0	0	0	1.94906	1.4955	1.93214
Potri.001G375800.v3.0	3.13204	2.26169	3.8586	0.698807	0.579543	0.778925	0.744632	0.440333	0.582035
Potri.001G376700.v3.0	0.884309	1.11105	0.500442	0.123659	0.11896	0.162356	0.851848	0.70669	0.60278
Potri.001G377600.v3.0	2.01471	1.0086	1.88386	3.09684	5.52998	7.49972	0.501428	0.763765	0.447097
Potri.001G377900.v3.0	0.0444599	0	0.0483568	5.07857	5.10698	5.27625	39.9586	38.6177	38.9534
Potri.001G378400.v3.0	9.27329	9.85062	7.88542	0	0.21547	0	2.80031	2.39971	2.96976
Potri.001G378500.v3.0	0.910801	1.25544	1.53216	5.9443	6.84721	5.96669	7.79814	8.88984	7.80644
Potri.001G378900.v3.0	5.84795	5.79397	6.3131	25.0416	25.3641	27.6212	21.6711	22.9274	21.2275
Potri.001G379000.v3.0	256.863	223.606	225.909	42.2872	36.0751	32.2652	2.37464	1.26713	1.56032
Potri.001G379700.v3.0	1.55889	2.10093	1.37855	1.14414	1.26698	1.55025	0.354751	0.344411	0.285857
Potri.001G379800.v3.0	27.4576	27.8044	27.3129	3.18864	2.82595	2.93152	7.67306	7.59256	7.75253
Potri.001G380100.v3.0	0.432755	0	0.392399	20.4902	24.5247	21.2187	61.5072	63.228	62.7399
Potri.001G380500.v3.0	21.1319	16.9896	15.6488	5.44921	5.86078	4.94377	2.19981	1.56871	3.58649
Potri.001G380600.v3.0	0	0.301686	0	5.80448	5.2566	3.45517	12.5172	7.9864	10.9297
Potri.001G380800.v3.0	3.78612	2.70037	2.3245	3.94996	3.44256	3.46431	17.6507	19.5415	16.4562
Potri.001G382500.v3.0	0	0	0	0.875247	1.03132	0.435154	1.04309	1.02878	0.879393
Potri.001G383000.v3.0	40.2066	39.4394	50.4199	37.3155	35.3952	26.0032	4.21681	3.42371	4.92263
Potri.001G383600.v3.0	2.09566	2.6967	2.94817	11.59	13.0115	13.4451	19.1498	18.2212	16.4489
Potri.001G383900.v3.0	3.1205	4.8146	2.77788	0.123254	0.528217	0.179987	1.2292	1.26783	0.847373
Potri.001G384000.v3.0	199.308	206.381	205.596	16.3714	16.0007	14.5377	5.49292	5.89672	6.91789
Potri.001G384100.v3.0	0.0809146	0.0270862	0.305072	0.221956	0.215757	0.150101	0.574849	0.502131	1.14646
Potri.001G384300.v3.0	0.323745	0.216525	0.542036	2.08145	1.34344	1.67476	2.22424	1.74214	2.04468
Potri.001G385600.v3.0	1.1856	1.37821	0.858625	0.238141	0.319674	0.679225	0.181949	0.233587	0.227309
Potri.001G386100.v3.0	49.8187	51.389	44.712	6.01464	7.47969	7.5447	12.257	13.6668	18.1149
Potri.001G386300.v3.0	11.0127	13.0103	13.6168	2.65625	2.58067	3.10291	2.22708	2.8452	2.27206
Potri.001G386900.v3.0	0.801673	1.20209	0.388221	5.11305	4.77124	5.9853	6.19589	5.51688	6.94907
Potri.001G387300.v3.0	35.7054	30.6748	34.8638	7.14933	5.98904	7.5827	8.52676	10.3614	10.4421
Potri.001G387700.v3.0	1.15318e-05	1.2941e-05	1.56146e-05	15.3675	12.47	13.0666	11.5842	12.1904	12.423
Potri.001G388300.v3.0	0.0661878	0	0	2.3318	4.61212	4.31033	0.944429	0.682055	0.63183
Potri.001G388900.v3.0	0.703007	0.827284	0.619599	15.8378	15.4417	15.3696	12.1456	12.4774	12.5917
Potri.001G390900.v3.0	56.7121	55.9513	60.072	244.376	224.932	217.647	102.029	109.176	114.125
Potri.001G393200.v3.0	4.17654	5.57555	4.02114	1.03212	1.94347	1.3888	0.623227	0.103642	0.221123
Potri.001G393700.v3.0	0.430806	0.633266	0.296847	0.849543	0.804662	1.5792	3.62212	3.3429	3.69895
Potri.001G393800.v3.0	0.726554	0.971505	1.69176	5.7707	5.12023	3.72824	5.84059	6.21301	7.44544
Potri.001G394400.v3.0	0.178291	0.307397	0.820762	4.38083	3.85938	3.20994	0.286341	0.619906	0.495076
Potri.001G395200.v3.0	0	0	0	1.26536	2.3807	2.89227	15.5309	12.4554	12.2993
Potri.001G395300.v3.0	0	0	0	4.62957	5.04759	6.46985	1.75966	3.16988	3.91968
Potri.001G395700.v3.0	0	0	0	3.16075	3.18474	2.72126	1.81162	1.5347	2.01304
Potri.001G395900.v3.0	0.297082	0.148352	0.247018	6.70805	6.34052	7.32747	2.18813	1.7833	1.74972
Potri.001G396100.v3.0	7.15201	3.81048	3.88541	50.7755	58.9006	53.0819	172.048	157.893	161.595
Potri.001G396500.v3.0	340.251	298.455	303.531	83.9221	77.2319	79.3503	43.0658	43.2825	45.9741
Potri.001G397200.v3.0	0	0.0723089	0	54.3492	44.2216	42.3423	17.938	17.4625	16.4001
Potri.001G397800.v3.0	1.71918	1.34208	1.24079	6.67413	4.29443	5.75395	8.57883	7.08872	7.7718
Potri.001G398000.v3.0	0	0	0	8.25591	7.38146	7.08928	1.99421	1.48651	1.08815
Potri.001G398400.v3.0	1.36671	0.691869	2.99866	9.46486	7.3955	5.0635	7.67333	8.12804	5.81486
Potri.001G398500.v3.0	0	0	0.0507284	0.989876	0.895044	0.694256	3.23372	3.05999	2.86715
Potri.001G398700.v3.0	0	0.252699	0.21114	70.3222	71.8982	82.1595	90.6951	92.9104	93.8864
Potri.001G398800.v3.0	62.1174	63.5573	73.9331	2.5996	2.06656	1.89424	11.1792	14.1619	12.3522
Potri.001G399400.v3.0	185.704	166.65	164.186	17.2924	23.3287	23.4264	26.8273	25.385	24.7724
Potri.001G399600.v3.0	21.5258	26.9128	25.2096	10.8827	10.3654	12.8542	0.995492	1.27471	1.206
Potri.001G400100.v3.0	80.3863	71.1263	72.8526	3527.98	3133.06	3146.24	1627.58	1661.74	1627.73
Potri.001G400200.v3.0	11.5706	8.8087	10.7486	498.426	425.725	422.398	382.022	403.866	391.554
Potri.001G400400.v3.0	8.70569	2.23989	5.50699	10.9893	9.30884	7.14692	23.2273	18.959	21.4549
Potri.001G402900.v3.0	16.6943	16.8208	17.4828	2.06979	2.74039	1.39585	18.8157	17.1568	17.6393
Potri.001G403000.v3.0	3.24493	3.5493	5.77865	68.633	61.367	56.9304	42.0873	40.2988	36.9353
Potri.001G403200.v3.0	0.56435	1.09308	0.891388	8.83682	11.2909	9.68356	22.3412	20.9207	21.1098
Potri.001G403600.v3.0	4.3939	3.25212	4.83285	41.9297	35.6151	30.0269	89.7551	92.0567	84.4293
Potri.001G403900.v3.0	1.11263	0.908545	1.13116	2.24049	3.19565	3.6764	12.6274	11.7048	10.9049
Potri.001G404100.v3.0	45.9733	44.0871	40.2742	1.69461	2.2968	1.64335	0.552133	0.359467	0.15833
Potri.001G404400.v3.0	2.63356	1.7028	1.62098	19.0549	18.6753	16.5109	1.06732	1.0757	1.34825
Potri.001G404700.v3.0	0.116091	0.585308	0.436564	4.40983	4.77137	5.11986	2.85438	2.74935	2.70152
Potri.001G405100.v3.0	1.6668	2.2147	2.15783	1.2145	1.41688	1.51677	5.3163	7.01023	7.31416
Potri.001G405500.v3.0	5.85437e-06	0.482608	0.303686	5.57088	2.9373	4.22193	5.63222	6.37254	4.33339
Potri.001G405800.v3.0	69.9765	66.3406	63.3405	19.0692	17.3927	17.1635	6.50494	6.12047	7.87623
Potri.001G405900.v3.0	14.3261	7.83356	10.5203	1.15874	0.7582	1.21706	1.29869	1.23185	1.58815
Potri.001G406100.v3.0	19.4471	24.2528	23.3768	0.769152	0.710372	0.971311	0.180853	0.231944	0.266784
Potri.001G406500.v3.0	10.2868	12.1226	11.7062	80.1054	70.947	63.8232	50.4624	51.7402	46.9042
Potri.001G406600.v3.0	0	0	0	0.155261	0.35624	0	1.42871	0.812035	1.15063
Potri.001G406700.v3.0	73.3679	79.0363	83.0562	4.0469	2.80642	2.96274	1.94967	1.34956	1.97214
Potri.001G407000.v3.0	5.67459	5.14567	6.30443	12.8616	16.4951	13.2209	42.9467	44.4153	38.4804
Potri.001G407100.v3.0	0	0.070453	0.0852225	2.40951	1.25947	1.37363	3.12574	2.25789	3.52448
Potri.001G407200.v3.0	0.204151	0	0	0.382595	0.409884	1.02086	1.14309	0.891868	1.39195
Potri.001G407800.v3.0	0.0314139	0.14103	0	0.102498	0.16959	0.0503483	2.25398	2.76971	3.23258
Potri.001G408500.v3.0	0.0406259	0.0408412	0.278901	2.32623	3.08855	2.93732	1.66967	1.55865	0.91127
Potri.001G409500.v3.0	13.5836	15.3548	15.2675	4.69704	5.09502	4.85158	1.11579	1.12657	1.17013
Potri.001G409600.v3.0	3.12553	2.98352	2.59531	39.741	40.0503	47.8187	34.6024	40.8132	37.981
Potri.001G409900.v3.0	5.83019	7.71359	7.54456	0.926947	0.642998	0.615045	2.90089	4.06346	3.14163
Potri.001G410100.v3.0	1552.68	1453.61	1458.57	246.925	223.121	210.852	17.1764	19.3736	18.7215
Potri.001G410700.v3.0	25.0367	19.2615	17.5875	154.039	147.533	134.904	72.5915	72.1766	76.6055
Potri.001G411300.v3.0	29.7162	31.0325	34.2286	6.04855	6.97586	7.25471	7.37483	8.13975	7.04817
Potri.001G411400.v3.0	3.91025	3.37023	2.82475	0.142447	0.550012	0.708361	0.119184	1.10057	0.237007
Potri.001G411800.v3.0	166.586	133.791	126.837	30.2346	29.5507	24.0077	35.0381	35.573	26.1108
Potri.001G412200.v3.0	0.153415	0.259792	0.14479	1.50737	1.49474	2.26374	3.46585	3.35371	3.11976
Potri.001G412900.v3.0	53.8483	56.0068	58.8499	5.01605	6.53901	8.42439	5.33777	5.2108	4.83775
Potri.001G413500.v3.0	0.353325	0.175787	0.218304	21.3357	22.4065	20.8036	24.2434	21.2487	20.0205
Potri.001G414600.v3.0	0	0	0	0.520293	0.165593	0.16979	5.31818	3.75668	3.97463
Potri.001G414700.v3.0	662.65	644.698	634.59	47.4934	43.0724	41.8385	5.96189	4.07183	5.32025
Potri.001G415200.v3.0	17.6246	17.0702	15.1187	5.54217	5.27479	4.12339	1.41119	1.55776	1.44469
Potri.001G415300.v3.0	2.35211	1.81345	1.64073	5.57509	5.3528	5.99309	14.4381	14.2137	14.445
Potri.001G415600.v3.0	0.0568441	0	0.0715874	8.72627	7.64402	8.21381	6.10902	6.2222	6.67095
Potri.001G415800.v3.0	0	0	0	0.395548	0.437532	0.347546	0.466987	0.52913	0.506208
Potri.001G415900.v3.0	19.5831	23.6343	20.9118	5.45477	7.88001	7.04732	5.56457	5.17483	5.22958
Potri.001G416200.v3.0	0.350535	0.529621	0.884753	2.45103	2.32656	1.90613	22.6084	20.2076	19.8322
Potri.001G416300.v3.0	0.440351	0.249049	0.173434	5.76019	7.1254	7.38124	8.57872	10.045	10.1535
Potri.001G416800.v3.0	0	0	0	0	0	0	6.09201	6.91927	6.2637
Potri.001G417100.v3.0	4.3679	12.8621	14.103	2.96184	2.65584	2.94056	1.53733	1.34063	0.990204
Potri.001G417200.v3.0	135.021	147.727	153.092	16.7916	19.0074	22.3049	15.8636	17.1743	15.8648
Potri.001G419100.v3.0	0.0432297	0.127324	0	1.86047	2.82228	2.64856	4.66627	6.03658	4.91263
Potri.001G419200.v3.0	0.0939018	0	0	122.317	108.669	90.7696	35.8783	34.5868	31.9056
Potri.001G419800.v3.0	0	0	0	0.639707	0.600533	0.859172	0.598567	0.822242	1.23628
Potri.001G420000.v3.0	0.0728082	0.0915557	0.0228952	1.88912	1.75125	2.14168	0.956997	0.743306	0.813577
Potri.001G420300.v3.0	1.43204	1.43749	0.877686	4.76231	4.289	3.52865	6.91913	7.10425	5.5625
Potri.001G420700.v3.0	38.1853	29.9719	27.7776	6.16626	4.66253	5.8561	12.7591	14.4477	13.1353
Potri.001G420800.v3.0	2.75588	2.72153	2.26093	4.9146	6.18267	4.89773	14.7632	14.4878	14.0923
Potri.001G422600.v3.0	0.500065	1.00304	0.789253	3.28186	3.8068	4.15425	6.34969	6.9833	6.40804
Potri.001G422800.v3.0	0.397472	0.103407	0.124589	1.74152	2.30014	2.14553	12.7554	13.6556	12.8963
Potri.001G422900.v3.0	0.441336	0.295691	0.739053	0.136679	0.391999	0.269541	1.76681	1.73412	1.72205
Potri.001G423000.v3.0	0	0	0	0.278292	1.15013	0.389115	1.67726	1.61993	1.49591
Potri.001G423700.v3.0	19.5007	19.0433	17.0924	117.303	109.549	100.867	27.6667	27.7898	27.2466
Potri.001G424000.v3.0	5.99607	5.88336	3.23973	15.8018	15.8817	16.6992	40.2023	36.2457	40.279
Potri.001G424400.v3.0	0.128346	0.127131	0	0.040382	0.0389507	0.224147	31.731	33.318	39.7358
Potri.001G425300.v3.0	0	0	0	0.138542	0.172651	0.198197	0.381232	0.324211	0.488302
Potri.001G425800.v3.0	1.33116	0.432941	0.533849	8.98389	5.31222	9.23377	8.17628	9.73633	10.0865
Potri.001G426500.v3.0	0.2901	0.608075	0.701286	5.54558	6.39305	8.30314	4.60091	5.15697	4.13467
Potri.001G426700.v3.0	0.652496	0	0	3.69688	4.59179	3.33355	5.57859	10.0319	4.01194
Potri.001G427300.v3.0	0.179901	0.181517	0.0905056	1.33271	1.44126	2.02141	4.63181	4.3905	4.02053
Potri.001G427500.v3.0	0.555532	0.739575	0.463132	1.55349	1.65938	1.68824	3.85661	4.89907	3.75124
Potri.001G427700.v3.0	0.0192277	0	0.0241861	0.462554	0.913219	0.71047	0.839631	0.965287	1.04876
Potri.001G428100.v3.0	0.398483	0.64764	0.586976	15.2756	15.3944	18.7357	21.4851	22.788	20.4805
Potri.001G429600.v3.0	0.0221871	0.0446375	0	0.865672	0.898894	0.866278	0.485449	0.791544	0.832981
Potri.001G429700.v3.0	0	0.0214798	0	0.628749	0.986037	0.820005	0.738634	0.752705	0.934542
Potri.001G429800.v3.0	0.0199809	0.0806698	0.100778	0.817365	1.00228	0.996177	1.59552	1.47168	0.800853
Potri.001G430000.v3.0	0.636132	0.424111	0.132184	2.92508	3.43837	3.5874	13.3828	11.7734	12.9229
Potri.001G430300.v3.0	0.494063	0.329834	0.511376	1.78309	2.08824	2.31742	1.2187	0.899403	1.05666
Potri.001G431300.v3.0	0	0	0	0.351543	0.507539	0.606347	3.06434	11.1256	8.27185
Potri.001G433500.v3.0	0.0333261	0.0671366	0.14992	2.09588	2.46051	2.86896	3.25186	4.13584	3.31194
Potri.001G433600.v3.0	2.4747	3.63419	3.65087	4.14292	7.5853	5.77036	47.7485	53.5578	64.7789
Potri.001G433700.v3.0	0.0318894	0.160243	0.238909	4.76126	5.47786	6.43066	6.37538	8.42916	8.08042
Potri.001G434000.v3.0	0.063321	0.0313984	0.0199088	0.603776	0.884253	0.811595	1.25782	1.35899	0.960043
Potri.001G435000.v3.0	0	0.0565492	0	0.522941	0.955762	1.042	1.32892	1.34397	1.20541
Potri.001G436200.v3.0	0.0566582	0.0189406	0	0.46646	0.36715	0.593443	0.2175	0.384686	0.251632
Potri.001G437500.v3.0	4.11771	3.93947	3.46122	9.24098	7.74098	8.14094	25.3677	33.2017	31.0854
Potri.001G438100.v3.0	0.251294	0.374239	0.309583	26.2051	25.4945	24.6577	49.1788	51.7227	53.3603
Potri.001G438700.v3.0	2.82028	2.82086	1.47421	1.61693	1.37943	1.66311	0	0	0.125024
Potri.001G438800.v3.0	34.7127	38.4068	40.9334	74.7378	71.8922	71.9769	192.333	200.007	188.298
Potri.001G439200.v3.0	22.7727	24.7823	23.5204	0.277757	0.498715	0.780433	1.87094	1.92286	1.45301
Potri.001G439600.v3.0	32.6995	32.9693	37.0255	0.804575	0.989967	1.31361	3.81891	3.04793	3.18728
Potri.001G440200.v3.0	0	0	0.0600207	0	0.0426842	0.044278	1.72798	1.79036	2.3419
Potri.001G440300.v3.0	0	0	0	13.4111	13.325	11.9252	15.2253	15.7771	13.4163
Potri.001G440900.v3.0	1.0808	2.46799	2.01898	0.218332	0.396911	0.564649	0.505094	0.325486	0.510251
Potri.001G442200.v3.0	5.20627	7.24362	6.42082	0.213845	0.207396	0.47165	0	0.119197	0
Potri.001G442500.v3.0	1.85137	2.03709	1.49284	6.18645	6.40027	5.72351	11.2872	12.073	16.6992
Potri.001G442600.v3.0	236.864	253.205	247.885	54.4589	53.1324	57.2654	30.6371	29.527	32.7683
Potri.001G442800.v3.0	11.48	13.6974	12.7043	1.94118	2.28641	2.36655	5.66919	5.21376	5.00409
Potri.001G442900.v3.0	3.09146	2.70702	3.61786	6.49997	6.48513	7.37711	15.8292	16.2605	16.4038
Potri.001G443000.v3.0	0	0	0	0	0.0979402	0	6.51956	5.94591	8.38522
Potri.001G443100.v3.0	0	0	0	0	0	0	6.45722	8.14018	6.58891
Potri.001G443500.v3.0	0.716838	0.747568	0.622994	2.48882	2.38901	3.2276	1.66668	1.36899	1.56858
Potri.001G448000.v3.0	0	0	0.0623466	0.0903931	0.0892463	0.140942	7.20625	6.68543	7.89936
Potri.001G448300.v3.0	0	0	0	1.46974	2.45236	1.94767	3.34176	3.61803	2.65419
Potri.001G448400.v3.0	0	0	0	0.0549014	0.105947	0	9.91475	9.37642	10.2081
Potri.001G448500.v3.0	2.41739	1.39235	1.96619	6.53085	4.95831	4.21886	1.54216	1.02584	1.54867
Potri.001G449100.v3.0	6.42068	5.96012	5.61813	132.509	125.473	121.454	111.616	113.268	112.263
Potri.001G449600.v3.0	37.628	24.6035	30.863	14.4282	11.7698	9.89209	57.9842	47.3852	70.9715
Potri.001G450000.v3.0	0	0	0.865598	14.1176	11.4391	10.2309	13.7825	12.1223	13.448
Potri.001G450100.v3.0	134.148	136.13	131.497	29.1477	26.4817	25.1327	16.7738	14.089	17.3442
Potri.001G450200.v3.0	0	0	0.0641554	4.16775	3.9235	4.31347	13.8962	13.8522	15.2022
Potri.001G450400.v3.0	0	0	0	1.97505	1.28692	1.13472	7.93223	5.98421	6.45284
Potri.001G450600.v3.0	0.0348896	0	0.0421093	10.423	12.6408	14.4629	9.43864	9.95252	9.24356
Potri.001G451100.v3.0	3.15509	3.25311	2.31625	36.0627	34.6202	32.0531	13.5309	13.9293	14.6329
Potri.001G451600.v3.0	1.01229	0.998532	1.02195	6.99116	5.56356	8.44782	5.29032	5.29404	5.88854
Potri.001G452100.v3.0	3.61764	2.56272	1.88719	10.2308	11.3569	7.7234	21.1215	19.1594	22.3238
Potri.001G452400.v3.0	1.10155	2.20268	1.49417	6.76776	7.08027	6.79327	85.3796	81.4531	85.4606
Potri.001G452600.v3.0	21.6716	19.9358	17.432	3.94765	2.24566	3.3964	0.0858047	0.0978998	0.0573853
Potri.001G452900.v3.0	0.414776	0	0	32.0447	29.2796	33.4679	20.2859	18.8627	18.2034
Potri.001G453000.v3.0	0	0	0	9.84512	8.45104	12.6677	47.4054	44.3674	44.9789
Potri.001G453100.v3.0	0	0	0	0.492822	0.365877	0	2.45889	3.51476	3.87198
Potri.001G453600.v3.0	19.9499	19.4102	20.0129	196.715	181.071	162.903	162.891	167.918	162.724
Potri.001G453800.v3.0	78.9591	72.4958	75.2325	28.992	24.3664	23.2311	9.08349	8.92535	9.37554
Potri.001G454300.v3.0	2.07991	3.05338	2.27299	68.1269	68.5178	71.6121	44.4308	44.2855	46.1454
Potri.001G454400.v3.0	1069.46	1087.15	1076.22	80.9564	74.9609	79.1791	50.8556	54.9267	52.1908
Potri.001G454500.v3.0	6.44063	9.00898	8.19142	2.31595	3.14682	3.28319	0.849227	1.12036	0.834855
Potri.001G454800.v3.0	0.0982856	0	0	1.71477	1.54555	0.856554	1.43475	1.11563	1.43465
Potri.001G454900.v3.0	0	0	0	7.10055	5.65205	6.96616	11.214	14.3318	14.0589
Potri.001G455300.v3.0	2.33006	3.72433	2.16222	10.8209	14.4282	15.1169	17.4713	17.6077	16.6582
Potri.001G455400.v3.0	0	0.0636183	0	10.6132	10.4515	8.57167	11.2888	10.4373	9.60356
Potri.001G455500.v3.0	0.0649384	0	0.0813048	0.47402	0.562639	0.498613	0.332152	0.354447	0.139097
Potri.001G455800.v3.0	5.90818	7.43337	7.45817	96.1602	95.6529	98.6478	68.8452	70.3684	71.0578
Potri.001G456000.v3.0	1.08335	1.38173	1.8516	1.53547	1.42132	1.46369	0.565911	0.214547	0.336096
Potri.001G456100.v3.0	31.8553	25.6418	30.3891	8.37564	10.4774	9.51847	0.729177	1.19317	2.78153
Potri.001G459500.v3.0	0.251117	0.378105	0.0524173	1.83277	1.21797	2.07345	1.55272	0.93867	1.13942
Potri.001G459700.v3.0	148.52	138.557	145.952	9.03358	9.88137	9.81087	33.1957	35.9669	34.1755
Potri.001G460300.v3.0	0.110581	0.0832363	0.173196	0.648985	0.539897	0.695387	1.33057	0.947906	1.22952
Potri.001G460500.v3.0	0.093346	0.498768	0.587967	2.13694	3.97607	3.19777	2.64937	4.08941	4.5532
Potri.001G461300.v3.0	1.22726	1.28812	1.35464	5.67033	6.53952	8.3071	9.87806	11.3581	12.2484
Potri.001G461400.v3.0	0.069556	0	0	16.1391	17.9724	18.1461	18.2414	18.5192	16.5223
Potri.001G462600.v3.0	0.207872	0.12499	0.260804	7.83064	7.77813	8.54415	9.44044	10.3846	8.44267
Potri.001G463200.v3.0	0.622072	0.859073	1.06646	5.45713	5.07163	5.61714	1.06768	2.39769	1.78504
Potri.001G463800.v3.0	0.0929056	0	0	7.86395	6.30513	5.84584	42.0112	43.6681	43.6254
Potri.001G465300.v3.0	4.38684	3.80904	4.38192	17.4958	15.0162	14.4768	24.3684	23.2835	22.9253
Potri.001G465800.v3.0	0.193329	0.410777	0	6.87901	5.02162	5.18609	9.19269	9.92557	9.42524
Potri.001G466200.v3.0	3.4875	4.43896	4.17294	0.491937	0.800178	0.737356	1.73789	1.64375	1.16073
Potri.001G466800.v3.0	7.96761	9.79996	8.95459	23.445	26.5038	31.2789	39.6801	40.0362	40.4858
Potri.001G467000.v3.0	0.0984812	0.0792966	0.299547	2.10491	1.92801	2.10256	6.96247	5.93237	5.65293
Potri.001G467100.v3.0	0	0	0.193451	1.00462	0	0.145071	3.66741	3.73821	3.72116
Potri.001G467700.v3.0	0.0228116	0.0452666	0.0282361	18.0305	21.0457	25.5726	28.2178	29.6403	38.3465
Potri.001G468100.v3.0	3.57985	3.51193	1.27944	14.495	13.5684	10.7266	0.487986	0.463179	0.763068
Potri.001G468700.v3.0	4.09882	5.03493	3.84023	27.0948	32.9225	33.5946	32.1769	32.9997	28.6752
Potri.001G468800.v3.0	0	0	0	0.429953	0.657055	0.548796	3.15532	3.27142	2.44452
Potri.001G469600.v3.0	0.820693	0.671787	1.33793	12.9328	9.83926	8.71524	10.9158	10.3807	11.8634
Potri.001G469800.v3.0	327.047	366.71	363.537	47.9157	48.2278	42.7608	37.1545	37.7421	35.2944
Potri.001G470100.v3.0	0.415505	0.251014	0.104885	1.60775	1.17463	1.74107	1.29257	1.40224	1.01269
Potri.001G470200.v3.0	0.0717668	0	0.089932	2.68858	1.97419	3.16977	31.1495	31.9175	31.3412
Potri.001G470500.v3.0	2.62628	1.69859	1.34759	1.10946	1.32725	1.52454	0.520121	0.465155	0.496564
Potri.001G470600.v3.0	123.183	149.35	153.737	17.0228	18.6194	21.3166	6.92411	7.3333	7.25281
Potri.001G470700.v3.0	54.3362	51.7836	52.5267	4.77643	4.16914	2.93319	0.302918	0.230649	0.405736
Potri.001G470800.v3.0	0	0	0	10.1012	9.72496	12.0832	29.8956	30.6166	29.471
Potri.001G471000.v3.0	112.257	108.954	110.979	45.4085	44.4067	47.5987	33.0232	28.374	27.8895
Potri.001G471100.v3.0	124.072	106.124	105.732	12.938	13.9985	12.7395	6.75693	6.58281	10.8577
Potri.001G471600.v3.0	1.29461	1.43452	2.22076	0	0	0.126334	0.171546	0.0971092	0.0571793
Potri.001G471900.v3.0	12.933	9.69543	9.17584	31.063	26.987	26.4893	79.8336	66.5245	73.7034
Potri.001G472000.v3.0	63.873	62.8523	60.2702	14.3437	15.9761	16.1104	20.7414	22.1813	22.0473
Potri.001G472400.v3.0	23.8393	32.5063	32.8419	3.81012	5.25542	5.4982	4.38782	4.39949	4.51858
Potri.002G000100.v3.0	36.3926	45.1295	42.4635	13.1981	11.3121	13.044	5.84932	5.75324	5.50001
Potri.002G000200.v3.0	42.3943	38.7944	47.7969	12.3938	15.4042	15.2207	9.88485	10.0316	9.29951
Potri.002G001400.v3.0	40.8877	39.6462	35.3109	2.47799	3.29163	1.88988	0.140174	0.160382	0.0942055
Potri.002G001900.v3.0	1.35753	1.18028	0.96082	6.30925	6.58413	5.84275	16.7828	15.381	16.2669
Potri.002G002000.v3.0	0	0	0	1.33141	1.94761	1.60165	11.1084	10.4465	12.122
Potri.002G002200.v3.0	228.844	258.373	242.041	12.1882	10.9761	12.6183	19.8937	17.6135	15.6499
Potri.002G002400.v3.0	62.2355	77.9085	78.391	19.5229	21.3196	22.2323	8.45465	9.39322	8.44213
Potri.002G003400.v3.0	0.118414	0	0	6.20528	6.54724	4.99343	8.00956	8.68174	9.222
Potri.002G004100.v3.0	0.0598812	0.12033	0	1.27519	1.75522	2.13558	0.485727	1.03113	0.641885
Potri.002G005300.v3.0	0	0	0	10.8696	9.03683	9.08191	1.14856	2.52848	5.78196
Potri.002G005400.v3.0	0.222406	0.333083	0.131712	1.85256	1.34968	1.44754	5.1893	6.11594	5.32513
Potri.002G005600.v3.0	5.07993	4.91121	5.55297	12.2589	15.7961	15.7189	23.909	25.326	21.5787
Potri.002G006200.v3.0	7.15737	6.97398	7.14525	30.1751	29.335	27.5239	18.4905	18.5612	18.2847
Potri.002G007300.v3.0	0	0.0840194	0	20.4701	22.1022	18.9094	47.74	45.1312	47.2088
Potri.002G007400.v3.0	0.633359	0.576233	0.330842	9.23005	9.9401	8.628	8.66532	5.94002	6.45678
Potri.002G007600.v3.0	0.136122	0	0	0.324065	1.65065	0.733802	2.28198	2.27677	1.23984
Potri.002G007700.v3.0	0.473063	0.603936	0.436557	10.3167	9.85086	10.0407	6.24812	7.43478	6.30187
Potri.002G008800.v3.0	3.70237	3.14863	3.32399	18.3952	18.5474	19.9855	25.6575	28.1082	31.159
Potri.002G009300.v3.0	0.217871	0.346926	0.32797	12.0983	12.9707	10.4842	4.58057	4.49296	4.59524
Potri.002G009600.v3.0	90.3519	134.703	134.457	21.0516	26.5653	26.0461	23.3344	22.7323	22.401
Potri.002G009800.v3.0	735.549	745.007	740.955	280.923	244.995	231.093	116.21	114.267	112.518
Potri.002G010000.v3.0	0.0807948	0.124752	0.051719	3.29644	3.71405	3.94789	5.08712	6.41833	4.50885
Potri.002G010100.v3.0	86.6241	103.52	101.517	62.6317	68.3717	75.9344	18.7386	19.8522	20.9179
Potri.002G010400.v3.0	0	0	0	5.01337	4.35823	2.84688	19.8862	19.7167	15.5431
Potri.002G011700.v3.0	0	0.0331128	0	2.02957	2.13452	2.75114	19.4143	21.1505	20.4608
Potri.002G012500.v3.0	0.737033	0.660424	0.416083	0.148734	0.21891	0.308327	3.15013	3.19518	2.99703
Potri.002G012900.v3.0	63.427	63.352	61.8589	84.3055	76.258	67.5521	6.86166	6.80885	5.414
Potri.002G013000.v3.0	47.7362	42.8197	44.054	14.8979	14.3961	13.5135	10.7072	10.2178	10.4341
Potri.002G013200.v3.0	69.9241	86.2927	84.1234	2.05841e-05	1.79991	0.119095	0.281386	1.2562e-05	1.78608e-05
Potri.002G013300.v3.0	2.92675	2.46932	2.77879	0	0	0	0	0.0232177	0
Potri.002G013400.v3.0	0.837985	0.825165	1.43915	4.708	5.12086	4.3124	11.9012	12.715	13.3727
Potri.002G013700.v3.0	0.948876	1.10229	0.983851	12.4558	12.4919	9.57612	16.3716	14.3207	14.1811
Potri.002G014100.v3.0	0.585637	0.454795	0.406956	3.52862	3.0933	3.83645	1.74077	2.10223	2.18228
Potri.002G014200.v3.0	0	0.0930912	0.232469	0.754694	0.47597	0.188168	1.31026	1.65646	1.11345
Potri.002G014300.v3.0	86.3234	86.4906	88.5732	29.3564	26.4192	27.5296	119.207	119.269	124.105
Potri.002G014500.v3.0	2.98996	2.46391	2.6499	4.41876	5.6878	1.45147	10.8792	11.0194	11.3269
Potri.002G014700.v3.0	2.22033	2.52643	1.33671	14.1692	11.615	7.93414	23.3278	23.9964	22.1925
Potri.002G014900.v3.0	0.467231	0.116995	0	2.29702	0.568942	0.426214	108.914	101.919	106.278
Potri.002G015200.v3.0	9.15908	7.09616	5.79068	18.2303	14.1835	15.8917	72.6622	70.9583	71.0457
Potri.002G016000.v3.0	2.71491	3.03783	1.89009	8.75373	7.14467	6.23067	19.6892	18.2497	19.5307
Potri.002G016200.v3.0	0.390218	0.0967016	0.121827	21.8262	16.6712	16.9562	43.9858	42.3851	40.5143
Potri.002G017000.v3.0	0	0	0	2.81679	2.55082	2.53699	3.21469	3.1919	2.76486
Potri.002G017200.v3.0	13.2105	13.1195	11.327	0.694389	0.636974	0.561667	0.798737	0.762343	1.12156
Potri.002G017400.v3.0	0.244894	0	0	0.790083	1.84106	0.784957	3.87897	4.46176	4.89967
Potri.002G018000.v3.0	0	0	0	0.310823	0.150092	0.153995	1.61309	1.38904	1.18251
Potri.002G018300.v3.0	0.0533416	0	0	0	0	0.204408	51.2615	49.111	48.9129
Potri.002G018400.v3.0	238.774	228.418	221.927	24.7555	23.5118	21.0825	20.6602	25.6607	23.0354
Potri.002G018500.v3.0	8.57347	8.83862	7.80824	0.20471	0.367124	0.211556	0.288819	0.3587	0.460107
Potri.002G018800.v3.0	0	0	0	0	0	0	2.08577	3.49814	3.45645
Potri.002G019300.v3.0	0.0495212	0.0495461	0.0621792	0.364389	0.417698	0.340885	0.221818	0.336941	0.482085
Potri.002G019800.v3.0	0.193282	0.277683	0.337124	1.03071	1.55079	1.54599	3.47451	2.37669	3.16032
Potri.002G020000.v3.0	18.2133	21.7191	22.2098	7.83998	7.28943	7.47748	5.03219	5.05527	4.12639
Potri.002G020200.v3.0	1.43933	10.978	1.58574	111.511	110.995	48.5869	120.982	82.5316	108.341
Potri.002G020400.v3.0	0	0	0	0.107204	0.267129	0.165311	2.13981	1.83411	2.56701
Potri.002G020500.v3.0	46.3219	50.0215	47.9418	8.19248	7.25816	7.36782	2.8391	2.2494	3.66148
Potri.002G020700.v3.0	124.289	102.347	104.301	41.2339	35.5928	33.4353	5.3922	6.43993	4.34145
Potri.002G021400.v3.0	5.27941	7.19296	7.37906	0.909584	0.881927	0.731188	1.02863	1.04058	1.04644
Potri.002G021500.v3.0	221.599	172.889	186.866	46.7411	43.8204	42.3226	77.7473	74.0133	77.0334
Potri.002G021600.v3.0	3.86949	4.06224	3.75301	1.97372	1.60766	2.21673	0.893173	0.925505	0.622626
Potri.002G021800.v3.0	146.415	148.951	147.034	54.3995	45.172	43.6528	35.8074	37.2386	35.5081
Potri.002G021900.v3.0	0.648748	0.825573	0.807073	3.40506	3.02069	2.21473	0.304693	0.432579	0.813738
Potri.002G022100.v3.0	1.10605	0.881529	2.20021	12.3371	11.1589	11.5564	62.6149	62.2522	71.3986
Potri.002G022800.v3.0	0.289478	0.202022	0.392354	2.27748	3.53969	2.72125	1.34038	1.43496	1.54357
Potri.002G023000.v3.0	0	0.368586	0	4.40185	6.63791	6.6523	7.3319	8.1378	7.28
Potri.002G023200.v3.0	0	0	0.0598021	0.176112	0.221874	0.140639	7.92335	7.14104	8.07499
Potri.002G023600.v3.0	2.3454	2.91299	2.13202	11.0692	11.0894	7.64722	2.02511	1.90651	2.42584
Potri.002G023900.v3.0	0.241406	0.365074	0.45706	8.20266	9.4227	9.41785	15.3095	15.1543	14.9972
Potri.002G024000.v3.0	0.96499	1.19964	1.20866	0.426088	0.250833	0.437074	12.4195	12.9092	13.8443
Potri.002G024300.v3.0	0	0.324284	0	4.85646	3.84163	3.62482	12.2737	9.68836	9.99072
Potri.002G024400.v3.0	0.230307	0.145061	0.262363	11.7114	12.6429	14.6488	40.7334	39.4104	35.3423
Potri.002G024500.v3.0	0.182407	0	0	0.085051	0.663204	0.0832972	7.52898	8.48289	7.25647
Potri.002G024700.v3.0	0.0870772	0.152692	0.0816699	1.05406	1.1611	1.44963	2.32001	2.54851	2.28471
Potri.002G024800.v3.0	1.75065	1.75441	2.53432	12.449	10.4844	9.59477	7.83845	7.59813	6.66049
Potri.002G025200.v3.0	0.252878	0.407173	0.462439	8.6296	11.1675	11.9706	16.0045	14.9889	16.7523
Potri.002G027000.v3.0	0.0923557	0.046092	0.232635	1.10177	0.587257	0.66659	0.0290627	0.09911	0
Potri.002G027800.v3.0	0.0988275	0.186837	0.0418823	0.389017	0.302068	0.349973	0.731495	0.629957	0.575595
Potri.002G028100.v3.0	0.850155	0.850315	0.44193	2.35531	3.7414	2.8713	1.77041	4.58587	2.55924
Potri.002G028400.v3.0	0.690837	0.565699	0.786175	6.98525	8.91661	7.61298	5.74243	5.58632	6.59512
Potri.002G028700.v3.0	141.816	127.817	131.231	156.641	138.427	114.719	25.9261	25.2941	22.9455
Potri.002G028800.v3.0	0.141239	0.281094	0.351004	53.1346	48.2897	43.5362	92.9009	92.4867	86.7759
Potri.002G029100.v3.0	2.21784	2.48784	2.26633	940.198	828.664	742.227	380.229	390.184	378.941
Potri.002G029200.v3.0	0	0.0479739	0	2.4038	2.7911	1.72775	1.17957	1.3036	1.07803
Potri.002G029600.v3.0	72.407	69.9962	65.3559	13.7753	14.9269	15.3825	7.39132	7.11458	8.77874
Potri.002G030200.v3.0	0.756858	0.671116	1.10454	3.57511	4.2963	4.44456	4.54881	5.49139	4.85735
Potri.002G030400.v3.0	0.259431	0.259532	0.312412	8.24698	10.2395	10.8659	54.6841	55.6256	57.9245
Potri.002G030500.v3.0	9.40134	8.82313	9.37082	0.745497	0.595119	0.885895	4.62697	4.71078	4.90444
Potri.002G030900.v3.0	0.0618738	0.12307	0	9.38864	10.1032	11.3298	14.0539	13.7214	11.5683
Potri.002G031000.v3.0	0	0	0.0410473	0.0596432	0.0582542	0	1.01754	1.01264	0.692038
Potri.002G032200.v3.0	0	0	0	0.469502	0.963832	1.04507	5.39245	6.59193	6.93396
Potri.002G032300.v3.0	15.9412	18.8753	18.1262	2.96696	3.2629	4.98123	4.8405	4.76326	3.34627
Potri.002G032600.v3.0	64.3329	66.025	64.9705	14.6808	18.3134	16.8616	4.45928	3.70329	3.97537
Potri.002G032900.v3.0	47.3845	43.9396	40.0765	12.8663	13.8134	13.043	11.9458	9.47122	10.4218
Potri.002G033600.v3.0	1.97381	1.38122	1.11124	2.82964	2.62278	3.29427	6.35571	6.13783	7.03159
Potri.002G034000.v3.0	28.3447	25.2234	27.3215	350.346	328.631	298.105	48.3835	46.3462	41.7666
Potri.002G034400.v3.0	2.1291	1.23967	1.52567	42.9181	37.3354	36.2657	104.09	110.748	111.462
Potri.002G034500.v3.0	920.819	805.549	849.976	24.5058	25.8619	24.8774	42.741	41.0649	40.9083
Potri.002G034700.v3.0	5.25958	3.85049	3.6281	17.0476	18.1182	20.0274	20.4673	17.0777	17.6368
Potri.002G034800.v3.0	0.152419	0	0	3.0566	2.8749	4.74613	2.536	3.29246	3.4467
Potri.002G035000.v3.0	0	0	0	0.117617	0.114845	0.467476	74.3866	77.2706	76.6836
Potri.002G035900.v3.0	67.5538	58.1052	61.5554	9.89551	9.28194	11.0004	8.69811	7.4767	10.076
Potri.002G036300.v3.0	33.6011	28.2732	28.9657	5.84157	6.3787	4.85451	6.02886	5.25704	3.63642
Potri.002G036400.v3.0	2.17764	2.6485	1.77128	21.1634	19.0098	20.0146	33.506	30.854	34.0463
Potri.002G036900.v3.0	0.46035	0.228149	0	0.272655	2.55248	0.990399	2.31349	4.3211	2.18416
Potri.002G037000.v3.0	0.169165	0.167576	0.311986	1.19025	0.517546	0.663781	1.59262	1.02984	1.14142
Potri.002G037100.v3.0	0.0700676	0	0.100059	0.507714	0.356647	0.297345	11.6335	11.8817	9.97391
Potri.002G037500.v3.0	12.1209	9.18569	11.5703	100.303	99.042	96.6158	193.545	195.762	200.856
Potri.002G037700.v3.0	1.19698	0.94845	0.927948	8.91555	8.89695	8.95541	15.5017	15.9384	15.3024
Potri.002G037800.v3.0	57.0687	55.947	56.5224	9.93792	9.69339	11.2136	7.84881	7.39044	9.49121
Potri.002G038200.v3.0	0	0	0	3.79121	3.53656	4.05435	5.0515	4.93108	6.69968
Potri.002G038400.v3.0	0	0	0	2.34214	3.56641	0.984819	46.5581	45.5948	38.1292
Potri.002G038500.v3.0	7.9258	5.91718	6.65005	0	0	0.0819147	0	0	0
Potri.002G038800.v3.0	99.0014	80.3395	89.0694	586.672	513.157	452.942	883.334	858.157	883.631
Potri.002G039000.v3.0	0	0	0	0.161214	0	0.157015	5.38282	3.8719	4.70591
Potri.002G039100.v3.0	19.9546	18.9002	16.3624	0.072266	0.0709725	0.146967	2.23991	3.456	2.77546
Potri.002G039700.v3.0	0.320511	0.107233	0.401493	0.356158	0.597845	0.355653	2.62557	2.41793	3.45358
Potri.002G039900.v3.0	52.6396	60.7375	59.4543	10.6919	10.521	9.3619	10.3383	10.0773	8.79583
Potri.002G040900.v3.0	0.969071	2.00458	1.40566	4.63544	3.62317	2.66811	7.59926	8.30789	9.36264
Potri.002G041500.v3.0	8.06143	7.19891	7.15298	19.9695	13.8167	17.0557	84.6147	84.4489	88.4757
Potri.002G041900.v3.0	77.1285	66.2812	67.9063	8.9279	10.1757	9.77255	10.1832	12.0535	11.6828
Potri.002G042000.v3.0	44.6517	45.2284	43.1562	12.8959	13.2772	13.1863	10.3757	10.3642	9.0318
Potri.002G043000.v3.0	78.3972	83.1273	81.2317	6.57341	8.84494	8.0504	5.20661	5.33685	5.05201
Potri.002G043400.v3.0	4.69858	3.80701	4.02547	0.866941	0.0807515	0.926376	19.5221	17.4466	21.3491
Potri.002G043800.v3.0	0.275398	0	0	2.6891	1.47931	4.71054	7.92035	6.93083	7.04357
Potri.002G044800.v3.0	0	0	0.0517018	1.24197	1.69453	1.0417	4.31575	4.23805	4.9414
Potri.002G045000.v3.0	0.072126	0.361614	0.0899782	0.463621	0.381392	0.322871	1.09759	2.48761	2.13013
Potri.002G045700.v3.0	10.3159	6.89594	7.04284	25.9797	23.9304	20.1419	44.8973	51.1555	45.7211
Potri.002G046400.v3.0	0	0.197262	0.122685	30.7343	26.3704	24.1705	45.4614	43.0549	44.5779
Potri.002G046700.v3.0	0.0726312	0	0	0.471049	0.997689	0.990953	3.84092	3.29613	4.02441
Potri.002G046800.v3.0	1.99025	1.69372	2.08372	7.30523	8.45621	8.56134	10.1118	9.70376	10.8781
Potri.002G046900.v3.0	0.903399	0.544241	0.453539	5.57283	6.91466	6.07157	6.92352	6.73249	7.22124
Potri.002G047100.v3.0	5.57403	4.66087	5.2862	50.7208	43.8323	40.0491	34.8842	32.6059	33.748
Potri.002G047200.v3.0	42.5508	41.9245	44.6554	12.5118	12.9292	15.3473	9.51697	9.04112	7.89086
Potri.002G047500.v3.0	5.99473	6.25939	6.90613	0.192471	0.320795	0.216324	0.451145	0.436038	0.601346
Potri.002G047900.v3.0	2.65376	2.59992	2.87779	7.6167	9.99627	10.6078	13.2423	13.2411	13.538
Potri.002G048400.v3.0	9.38509	17.2146	17.2593	30.3858	25.0341	24.4147	5.97681	3.84395	4.74205
Potri.002G048500.v3.0	4.53434	2.00451	3.24894	8.66374	9.81887	11.1908	20.9418	19.2291	21.8437
Potri.002G048600.v3.0	0	0	0	5.5716	6.10841	6.08342	4.30793	5.42411	4.78419
Potri.002G048900.v3.0	0	0	0	9.20913	9.01849	10.2303	6.43447	7.50363	8.27316
Potri.002G049200.v3.0	0.263	0.263436	0.173576	5.13593	3.15266	4.90813	0.998432	1.45895	1.37744
Potri.002G049400.v3.0	0.959446	1.22856	0.892454	4.47003	5.17536	5.55459	16.0895	15.6095	13.7465
Potri.002G049500.v3.0	10.6602	12.9335	11.5514	0.169477	0.0660518	0.171955	1.0005	1.1846	0.949908
Potri.002G049600.v3.0	1.29665	1.43022	1.29601	10.22	12.852	13.8359	14.3703	14.6844	15.0735
Potri.002G050000.v3.0	0.171963	0.114708	0.146608	0.946247	0.845841	1.36792	3.06962	2.68034	2.19834
Potri.002G050500.v3.0	0.167429	0.166325	0.411209	18.6237	15.0342	13.6765	1.74043	2.34967	2.03471
Potri.002G050600.v3.0	51.1557	48.407	47.7525	10.5924	10.9626	12.2634	10.2725	10.0651	10.9328
Potri.002G050800.v3.0	2.58463	2.008	2.26909	131.648	118.337	108.617	7.64911	8.71862	9.68572
Potri.002G051200.v3.0	0	0	0	0.251387	0.253901	0.35077	4.09392	2.1926	2.26883
Potri.002G051600.v3.0	0.134962	0	0.0852491	3.89311	4.75626	3.98456	6.17451	7.8092	7.13196
Potri.002G052600.v3.0	0	0	0.0581133	0.976058	0.700829	0.237072	17.091	14.5506	14.9711
Potri.002G052700.v3.0	0.0324276	0.226928	0.161534	1.9904	1.7194	1.46846	1.69268	1.90341	2.07647
Potri.002G053000.v3.0	2.29088	0.967482	1.9587	5.03838	5.10957	5.15293	4.90055	3.3766	3.63978
Potri.002G053100.v3.0	2.47581	1.43106	1.45469	5.81245	6.83985	7.55164	21.4138	21.6815	17.0364
Potri.002G053700.v3.0	1.14575	0.199065	0.123682	0.286376	0.723622	1.03503	12.6823	12.7552	13.6785
Potri.002G053900.v3.0	71.2785	77.4966	78.4151	22.5043	25.0872	27.7766	11.1585	11.5829	12.4286
Potri.002G054100.v3.0	7.1651	7.85709	8.52372	4.37825	3.04433	5.03491	1.18857	1.14847	1.63371
Potri.002G054400.v3.0	69.6601	70.4056	64.2983	38.9802	40.6736	35.6412	5.05892	6.12636	6.0217
Potri.002G054500.v3.0	7.65961	9.34357	8.4313	5.64476	5.56396	4.8325	2.09722	1.58924	2.19046
Potri.002G054700.v3.0	458.295	396.732	390.145	31.6698	28.4183	28.0322	45.6828	49.5244	49.3001
Potri.002G055100.v3.0	0.854264	0.567203	1.2336	8.25492	8.1139	8.38082	6.71506	6.42208	5.39942
Potri.002G055200.v3.0	0.403161	0.607362	0.254678	1.84596	1.549	1.52479	0.52115	0.204656	0.552186
Potri.002G055400.v3.0	0.804926	0.714327	0.600376	3.7335	3.59953	4.28416	2.19509	2.4192	2.63806
Potri.002G055600.v3.0	6.67767	6.41004	7.45561	12.9008	10.3788	10.2801	49.8875	48.5865	45.7607
Potri.002G055700.v3.0	3.86718	3.16972	3.26796	3.70104	2.61424	2.53331	12.0915	12.7777	12.9289
Potri.002G056400.v3.0	64.451	52.7125	39.5222	5.47147	9.08918	6.11273	3.58353	3.9996	7.75508
Potri.002G056600.v3.0	6.54104	5.28403	6.33743	16.7649	14.7388	13.4293	29.535	30.3785	30.5539
Potri.002G056800.v3.0	0.0718815	0.0720858	0.0541756	1.57533	1.60402	1.53648	1.31393	1.34969	1.39045
Potri.002G057000.v3.0	0.182825	0.182383	0.170735	4.18743	3.96976	4.07337	5.12354	5.67896	5.7065
Potri.002G057100.v3.0	146.533	131.646	108.604	45.6263	32.2594	29.858	29.3701	25.0662	31.6836
Potri.002G057400.v3.0	74.9235	66.7392	70.0338	15.57	14.7552	15.1645	7.17449	6.30944	6.89598
Potri.002G057700.v3.0	1.4492	1.0603	0.967947	8.03467	9.67716	9.54328	24.4955	22.8636	26.3692
Potri.002G057900.v3.0	0	0	0	4.87561	4.72412	3.53917	39.7131	39.2865	34.3967
Potri.002G058100.v3.0	0.310735	0.177619	0.222634	3.59849	3.78973	3.95631	9.66772	10.0259	8.63545
Potri.002G058400.v3.0	0	0	0	191.631	116.074	156.922	64.6684	92.1218	114.017
Potri.002G058700.v3.0	2.09154	2.92301	3.42482	31.7318	37.1103	39.2215	11.0453	12.8469	12.09
Potri.002G059000.v3.0	5.15375	5.50147	5.01157	24.9825	23.7575	25.3639	13.0595	12.9141	14.0909
Potri.002G059100.v3.0	4.47884	4.54237	3.5815	0.962098	0.435181	0.29634	1.85686	1.66979	0.552952
Potri.002G059700.v3.0	17.9724	16.8131	18.4316	67.8991	55.3007	49.5813	158.699	154.343	150.762
Potri.002G060100.v3.0	1.30735	1.09249	0.410277	4.69586	4.54383	5.81382	19.7946	21.1649	20.9356
Potri.002G060500.v3.0	0	0	0	1.93213	1.65156	1.27082	2.48062	2.60166	3.38811
Potri.002G061900.v3.0	2.39833	2.20996	3.41229	20.0315	19.3638	16.2507	24.1896	22.9776	23.1867
Potri.002G062200.v3.0	2.1225	1.6881	1.45898	5.96769	7.98674	6.05349	29.8591	28.2208	24.8542
Potri.002G062500.v3.0	2.1562	1.29298	1.07165	1.28865	2.20554	1.07879	5.5778	8.82242	5.80436
Potri.002G062600.v3.0	20.0563	15.4148	18.2784	18.3921	16.347	15.2339	5.25279	4.05934	3.36357
Potri.002G063500.v3.0	57.6791	63.9701	65.7186	6.15667	7.49386	8.03722	12.4515	13.9575	12.5903
Potri.002G064000.v3.0	0.719507	0.494202	0.506442	0	0.244794	0.172435	1.00035	0.518916	0.53461
Potri.002G064900.v3.0	2.70837	2.26408	2.68414	10.7721	8.55489	9.76429	16.8245	17.8839	15.6973
Potri.002G065000.v3.0	0.732311	0.582443	1.23512	3.87205	3.92171	3.9436	5.09232	4.85287	5.56544
Potri.002G065100.v3.0	1.29022	1.05238	0.570778	4.75124	5.1887	6.2044	9.00237	8.55006	10.1731
Potri.002G065200.v3.0	0.206922	0	0.516433	29.0673	28.6067	16.5369	68.7697	80.7638	83.8118
Potri.002G065600.v3.0	235.783	274.852	274.837	20.142	23.5948	22.8838	2.03911	1.80849	1.88526
Potri.002G067600.v3.0	0.165872	0	0	23.2234	20.482	20.5974	87.7709	88.868	88.638
Potri.002G067700.v3.0	0	0	0	0.240452	0.752507	0.789644	1.52605	1.8959	1.83924
Potri.002G067900.v3.0	2.21666	1.14425	0.714422	9.49849	8.89735	6.34204	4.17663	6.63802	6.76103
Potri.002G068100.v3.0	0.175755	0.351616	0	3.99229	4.98356	4.82516	0.976123	1.59654	1.72929
Potri.002G068300.v3.0	0.157138	0	0	0	0	0	11.8952	10.3191	13.4385
Potri.002G068400.v3.0	1.46854	2.07773	1.16222	0.522785	0.361913	0.424643	0.562613	0.272981	0.133768
Potri.002G070100.v3.0	5.97287	3.92797	6.3896	92.897	85.4412	103.229	64.9944	64.2734	65.9675
Potri.002G070800.v3.0	0	0	0	8.82435	10.3111	9.17233	3.5432	4.39936	2.92555
Potri.002G070900.v3.0	0	0	0	0.97155	0.941847	0.948873	4.49775	4.49862	4.1087
Potri.002G071000.v3.0	1.40227	1.39987	1.80291	7.45005	8.5816	9.11775	8.44109	7.02143	9.95973
Potri.002G071100.v3.0	6.35348	4.96305	7.61498	0.95248	3.20112	2.67682	1.38397	1.54836	0.98499
Potri.002G071600.v3.0	0.515035	0.389175	0.263754	0.703393	1.03133	0.841463	1.50121	1.8097	1.55207
Potri.002G071800.v3.0	0.385842	0.579435	0.326456	2.5253	1.89371	1.80628	0.907154	1.22155	1.33468
Potri.002G071900.v3.0	1.69072	1.55275	0.854214	19.349	16.8888	15.3424	23.4992	21.9263	22.6595
Potri.002G072200.v3.0	0	0	0	0.139608	0.0937106	0.049165	1.01187	1.59445	1.53398
Potri.002G072400.v3.0	26.4189	22.8746	23.5835	6.42194	7.03571	4.98491	2.02187	2.42119	2.60818
Potri.002G072500.v3.0	0.401412	0.20297	0.318886	2.72864	2.6369	2.30573	2.15652	1.5292	1.55485
Potri.002G072900.v3.0	96.8118	124.694	125.123	36.5347	40.135	41.6044	21.3206	22.3139	21.42
Potri.002G073000.v3.0	9.08791	6.34342	9.36311	1.47714	1.14633	0.630417	0	0	0
Potri.002G074000.v3.0	0.110924	0.110955	0	8.21656	7.31233	6.31481	24.3933	24.5107	24.3191
Potri.002G074800.v3.0	0.287986	0.519566	0.679844	0.105076	0.359789	0.689255	3.89751	4.60039	3.48774
Potri.002G075400.v3.0	9.28853	5.94635	7.94734	88.7611	101.683	99.256	132.833	138.319	139.132
Potri.002G075800.v3.0	2.57653	2.91266	3.42932	10.131	10.8709	9.42155	13.0925	14.7321	13.1058
Potri.002G076100.v3.0	0.0298775	0	0	0.558218	0.267359	0.428438	1.45411	0.884536	0.937748
Potri.002G076200.v3.0	0	0	2.57726e-05	5.07572	3.13494	6.05547	3.12836	2.01091	1.35793
Potri.002G076400.v3.0	0	0	0	5.38752	5.97155	3.05503	7.59671	6.29426	14.3648
Potri.002G077100.v3.0	0.221173	0.276839	0.649732	0.512211	0.195881	0.4173	1.57829	1.27547	1.67663
Potri.002G077600.v3.0	10.3155	9.7404	7.61668	1.25672	2.97403	3.15427	1.57872	1.60999	2.05098
Potri.002G077900.v3.0	0.36571	0.227625	0.121964	7.92487	7.33628	8.06321	2.81102	1.9469	2.68351
Potri.002G078500.v3.0	0.194503	0.129443	0.3244	1.38609	1.85369	1.21388	0	0	0
Potri.002G078600.v3.0	0	0	0	0.165894	0.323178	0.0551887	1.27622	0.836204	1.08448
Potri.002G078700.v3.0	102.779	111.62	112.231	4.75787	4.19254	4.80497	3.69856	3.72235	3.54402
Potri.002G079400.v3.0	0.295752	0.0494167	0.123864	2.22039	2.65325	1.96812	190.634	190.011	193.345
Potri.002G079500.v3.0	0.0597806	0.0599492	0	0.21993	0.0531432	0.603917	1.45704	1.8346	1.41143
Potri.002G079600.v3.0	3.24318	3.61017	2.01669	31.8914	24.3101	21.4066	19.2519	17.1368	18.4832
Potri.002G079700.v3.0	0.0520834	0	0	0.0955948	0.277695	0.24001	1.19678	1.82162	1.72482
Potri.002G079900.v3.0	12.1128	11.2381	11.4087	82.2765	81.794	75.2057	43.1981	41.9225	45.432
Potri.002G080000.v3.0	0	0	0	4.38403	4.00036	2.72394	4.84382	5.81904	4.85163
Potri.002G080200.v3.0	0.43097	0	0.264437	1.07249	0.0947915	0.485428	2.34429	2.27923	2.09525
Potri.002G080900.v3.0	0.329203	0.109838	0.137781	5.06285	4.9594	4.61245	3.85828	4.7569	3.61815
Potri.002G081000.v3.0	91.4671	85.4559	82.3052	19.7023	20.744	20.7903	7.69276	6.56529	6.77046
Potri.002G081300.v3.0	1.36455	2.18835	1.40427	2.67318	3.07572	3.46642	13.0919	15.2685	13.4055
Potri.002G081400.v3.0	72.8546	74.9284	74.7004	1.22727	0.667281	1.1439	0.548336	0.425266	0.364001
Potri.002G081800.v3.0	11.0329	10.7152	8.79372	62.258	69.7249	67.0343	10.0692	10.4279	12.4643
Potri.002G081900.v3.0	13.7715	11.0355	11.3267	54.1592	52.3978	54.7032	49.0437	49.5496	49.7511
Potri.002G082000.v3.0	0	0.021028	0	1.64223	2.0753	2.76915	9.03847	9.71262	8.00122
Potri.002G082200.v3.0	0	0	0	1.40134	1.52522	2.88298	19.3038	19.9231	21.5825
Potri.002G082400.v3.0	122.646	126.775	125.024	4.46807	3.82252	3.33041	13.8487	15.422	12.4573
Potri.002G083100.v3.0	31.9595	26.8835	27.8458	5.3725	6.15056	4.20051	14.1961	13.6192	15.4176
Potri.002G083300.v3.0	1.25543	0.868001	0.878436	10.4772	10.3803	11.8061	5.26922	4.62343	4.08737
Potri.002G083400.v3.0	0.0505063	0.0506641	0	0.993124	0.745464	0.973688	2.56643	2.79179	2.86181
Potri.002G083500.v3.0	1.94747	1.73263	1.54074	2.57591	2.58366	1.70619	0	0	0
Potri.002G083900.v3.0	0	0	0.0939745	4.05727	2.765	1.72008	2.22639	2.30726	1.54824
Potri.002G084100.v3.0	488.324	432.073	420.186	32.8464	31.8027	28.5524	44.1865	46.0812	42.5516
Potri.002G084600.v3.0	0	0	0	0.066232	0.763938	0.273402	4.18242	3.10786	3.68773
Potri.002G084800.v3.0	0.0530746	0.158685	0	69.1616	63.9824	59.5279	70.7407	68.196	67.9932
Potri.002G085100.v3.0	0.131678	0.0661211	0	1.55053	0.621829	0.669892	17.305	18.398	18.7915
Potri.002G085800.v3.0	0	0	0.0634768	4.81093	4.01455	4.16681	2.80616	3.3397	2.88756
Potri.002G087000.v3.0	1.18748	1.42502	0.891677	3.45231	4.19939	4.20523	18.6954	21.707	21.729
Potri.002G087100.v3.0	0.0762871	0	0	24.9338	23.9665	19.836	7.19842	5.88106	5.09647
Potri.002G087300.v3.0	14.3395	16.3427	15.2435	3.03546	2.69918	2.24352	12.0835	13.5345	11.1183
Potri.002G087600.v3.0	6.20312	6.45876	8.15917	3.2132	3.22106	4.54849	1.6753	2.0101	1.64314
Potri.002G088000.v3.0	1.69691	1.45828	1.76783	5.00913	3.91658	6.03337	10.159	9.88148	12.3405
Potri.002G088500.v3.0	8.28244	6.23754	6.60133	168.575	158.601	164.477	263.335	267.53	276.783
Potri.002G089600.v3.0	0	0	0	0.375154	0.089277	0	2.99328	2.2987	1.69276
Potri.002G089900.v3.0	0	0	0	1.05861	0.832815	0.46232	0.903282	0.718514	0.935611
Potri.002G090500.v3.0	32.6097	29.8867	28.7712	13.7195	12.7585	9.48999	8.4158	6.52098	7.60246
Potri.002G091200.v3.0	32.3297	32.4451	32.094	4.45348	4.78436	4.84741	4.33953	4.60512	4.00247
Potri.002G091700.v3.0	0.564906	0.729474	0.814561	2.99037	2.89917	4.1022	5.37641	5.32713	4.71502
Potri.002G091800.v3.0	0.16623	0.248374	0.208341	1.37283	0.737533	0.916999	3.57469	1.77844	2.59047
Potri.002G092100.v3.0	1.05814	1.15749	1.53914	65.1888	70.2025	66.324	17.5091	16.139	19.1593
Potri.002G092400.v3.0	26.3915	27.9651	26.7868	6.18288	5.04954	5.72221	11.3041	11.7916	9.88188
Potri.002G092900.v3.0	16.8213	12.2445	10.754	0.510452	1.08782	0.870049	36.4586	37.3724	32.6151
Potri.002G093100.v3.0	104.062	90.4099	81.6232	441.051	372.471	365.065	477.844	475.18	502.766
Potri.002G093900.v3.0	7.68902	9.20155	9.15964	1.60708	1.81078	2.23532	6.36888	7.19309	6.17609
Potri.002G094000.v3.0	9.66081	9.84624	9.56888	71.1407	75.4995	73.4161	34.1828	33.0767	35.4513
Potri.002G094400.v3.0	2.02458	2.36967	1.89358	2.61663	3.10173	3.15192	9.97848	9.10571	9.27096
Potri.002G094500.v3.0	0	0	0	0	0.0648445	0	18.5378	20.0481	17.3282
Potri.002G094700.v3.0	0.511025	0.74317	0.810698	0.912912	1.56224	1.38958	5.60255	5.62012	5.29913
Potri.002G095300.v3.0	2.85211	2.83732	3.03278	33.1957	32.0971	26.2708	92.3747	97.9877	98.0617
Potri.002G095400.v3.0	0.0366172	0.110773	0.18551	0.507895	0.660106	0.758548	1.97106	1.34803	1.37346
Potri.002G095800.v3.0	6.5529	6.74567	7.94984	25.2631	26.7526	26.7673	52.5399	54.5976	59.8702
Potri.002G096200.v3.0	0	0	0	4.69893	4.3766	4.12026	4.09454	3.11755	1.8858
Potri.002G096400.v3.0	0.0389741	0	0.240345	0.0361321	0.0344791	0.0350799	0.65745	0.594135	0.740639
Potri.002G097400.v3.0	0.160866	0.481827	0.135424	1.63292	0.930356	1.12941	1.75678	1.0568	1.33482
Potri.002G097500.v3.0	563.933	521.633	516.595	106.031	115.327	114.625	115.902	121.712	119.767
Potri.002G097800.v3.0	56.8782	60.8013	59.0315	0.809804	0.943225	1.23888	0.458455	0.672764	0.484389
Potri.002G097900.v3.0	19.0283	18.0696	18.7264	6.89683	5.61449	4.7371	3.6597	2.61953	2.60003
Potri.002G098000.v3.0	301.902	322.012	328.242	60.8237	61.7679	67.0872	31.9937	29.4222	28.6815
Potri.002G098600.v3.0	0.0581308	0.288579	0.217984	61.1503	49.8183	49.9207	79.179	81.0717	80.572
Potri.002G099100.v3.0	1.52439	0.978174	0.816723	45.9754	43.9392	40.8679	66.0339	65.8596	65.9837
Potri.002G099200.v3.0	0.366137	0	0	1.74678	1.19255	0.962251	48.6091	48.5915	51.2771
Potri.002G099600.v3.0	0	0.169858	0	2.50401	2.20585	2.49746	1.18135	0.914136	2.03371
Potri.002G099700.v3.0	0.422626	0.147114	0.337395	2.271	2.88696	3.58299	7.97741	10.2866	9.19226
Potri.002G099800.v3.0	68.7462	68.0389	66.0623	337.735	289.958	234.665	305.618	299.548	293.999
Potri.002G099900.v3.0	2.40272	4.25194	1.83079	36.5463	33.0682	29.8554	19.9323	16.517	20.024
Potri.002G100200.v3.0	18.2162	20.3066	19.8401	210.828	187.637	176.345	24.6131	33.8445	33.3561
Potri.002G100400.v3.0	0.117594	0.0737679	0.14783	8.21357	9.72981	11.0702	52.0592	52.5065	51.8878
Potri.002G100600.v3.0	0.886495	0.569419	0.947161	42.8285	41.7131	42.3436	12.2442	11.0247	10.7754
Potri.002G100700.v3.0	1.83848	1.83766	2.18522	8.51877	8.16085	8.61255	8.63874	11.6387	9.85145
Potri.002G100900.v3.0	27.3862	27.5938	27.0221	3.65203	3.47046	3.74112	30.0538	27.589	29.7166
Potri.002G101100.v3.0	9.30147	7.77687	11.3996	3.90677	2.18814	1.98731	19.5219	21.8157	21.1271
Potri.002G101300.v3.0	0	0	0.237864	10.1305	8.29534	7.58232	70.6684	62.4379	62.6832
Potri.002G101400.v3.0	0.150135	0.0985782	0.124098	1.79798	1.04593	1.18645	1.82862	2.82018	2.14379
Potri.002G101500.v3.0	0	0	0	0	0.506714	0.631155	2.71371	3.9266	2.59493
Potri.002G101800.v3.0	0.139505	0.0613191	0.382303	1.15462	1.75611	1.54368	2.17012	2.11862	1.95394
Potri.002G101900.v3.0	0.0721536	0	0	0.462714	0.32122	0.327802	5.18979	6.00347	5.9415
Potri.002G102100.v3.0	137.361	162.54	164.04	2.75167	3.90776	3.80728	1.97089	2.30099	3.00856
Potri.002G103400.v3.0	102.897	10.045	12.072	148.418	146.445	269.897	74.2402	76.3051	69.4889
Potri.002G104200.v3.0	67.2772	61.221	60.9522	18.1338	19.017	16.8482	11.1025	13.0093	13.3319
Potri.002G104300.v3.0	0.871316	1.05428	0.549336	4.40181	5.54751	5.47624	6.34839	5.98165	5.9998
Potri.002G104600.v3.0	0.163145	0.324499	0.202627	243.273	219.918	198.296	212.76	213.773	222.114
Potri.002G105000.v3.0	1.60331	1.01643	1.61869	0.56891	0.372352	0.333682	0.0365207	0.0922253	0.109354
Potri.002G105600.v3.0	30.0604	26.2218	26.6032	50.8176	51.6953	56.1529	150.696	144.462	145.133
Potri.002G106000.v3.0	0.0157624	0	0.0198816	1.57971	1.67295	2.17359	3.22994	3.59018	3.12992
Potri.002G106800.v3.0	133.611	154.833	153.811	36.3099	37.1589	37.8227	26.0885	25.366	24.615
Potri.002G107200.v3.0	0.102587	0	0	0.416589	0.499585	0.330885	8.31233	8.62902	8.63509
Potri.002G107400.v3.0	35.8268	48.4927	43.9417	24.7815	23.5283	23.2389	15.5803	15.394	13.6279
Potri.002G107700.v3.0	20.3605	24.0855	23.2929	192.228	198.418	205.851	107.57	106.031	111.804
Potri.002G107800.v3.0	1.55397	2.16106	2.84681	8.11086	7.92475	6.83758	9.76403	9.7273	11.2685
Potri.002G108000.v3.0	29.4512	30.8561	29.4683	363.302	328.068	310.951	313.309	319.738	327.017
Potri.002G108100.v3.0	5.62376	2.95136	4.4703	9.5823	9.19843	7.83235	1.5364	2.39771	3.29919
Potri.002G108400.v3.0	0.935035	2.00487	0.667781	17.1982	15.0215	16.036	35.7349	33.3712	38.8003
Potri.002G108500.v3.0	45.725	45.3879	41.9128	5.54584	7.14308	6.26593	9.66349	8.32506	7.78781
Potri.002G108600.v3.0	23.0256	19.1371	21.2489	0.556838	0.330744	0.413128	4.68667	4.47444	5.04176
Potri.002G109500.v3.0	35.2206	38.429	39.5456	13.4555	11.0442	12.9719	4.71602	4.79073	4.99124
Potri.002G109600.v3.0	4.80422	4.47674	4.95653	1.66961	2.87322	3.21891	1.28086	1.4808	1.15687
Potri.002G110100.v3.0	0	0	0	1.23649	1.32694	0.93467	4.03932	4.08395	4.02008
Potri.002G110200.v3.0	0.0361862	0.0362636	0	0	0	0.0328602	29.0768	26.7955	29.7107
Potri.002G110300.v3.0	0	0	0	0	0	0.0332331	0.651408	0.884969	0.604324
Potri.002G110600.v3.0	0	0	0	1.31047	1.46641	1.40103	3.11952	2.76818	3.3374
Potri.002G111300.v3.0	129.644	112.216	116.764	16.8225	17.2315	18.3979	14.216	13.5101	15.4079
Potri.002G111600.v3.0	0.482296	0.0883949	0.1108	1.93166	2.53619	1.75044	5.60822	5.81249	4.61922
Potri.002G111700.v3.0	1.28445	1.26087	1.08849	13.5656	13.7345	11.4404	79.8789	79.6337	80.8706
Potri.002G111800.v3.0	0.404482	0.202185	0	5.66229	3.2251	4.07165	14.0699	12.9769	14.0184
Potri.002G111900.v3.0	30.8315	29.9867	29.6415	167.596	142.989	124.813	201.661	196.76	188.757
Potri.002G112700.v3.0	0.8855	1.39678	1.4354	12.935	14.4041	10.0608	17.6116	20.7634	18.0217
Potri.002G112800.v3.0	1.06222	0.873749	1.38657	4.72172	5.26483	4.72059	11.6052	10.9746	10.059
Potri.002G112900.v3.0	0	0.164138	0.20558	0.378303	0.512866	0.599371	2.31066	1.73421	2.17713
Potri.002G113000.v3.0	0.602296	0.707991	0.56605	2.01458	3.46925	2.36546	9.84554	10.6478	10.876
Potri.002G113600.v3.0	30.925	33.9533	27.4574	4.59912	4.47705	4.9748	11.8114	8.78843	10.6913
Potri.002G114200.v3.0	2.07411	2.9067	2.23062	14.3814	13.7393	13.1438	11.426	12.3346	12.468
Potri.002G114500.v3.0	87.1877	93.3803	89.5466	17.0561	12.9491	14.3995	13.1901	11.9473	13.4916
Potri.002G114700.v3.0	0.605761	0.851346	0.532638	13.0964	13.19	13.5378	30.2083	31.7529	30.9149
Potri.002G114800.v3.0	0.0426627	0.021361	0	13.458	14.0629	13.7511	21.136	22.8978	21.1795
Potri.002G116100.v3.0	0	0	0	0.367297	0	0.339972	4.66028	6.90478	7.5838
Potri.002G116200.v3.0	0.0851641	0.342014	0	26.2686	23.8048	20.1297	65.668	59.5041	58.0877
Potri.002G116400.v3.0	52.8071	46.7838	49.6739	9.15454	7.42801	7.51473	6.20549	5.14962	5.842
Potri.002G116600.v3.0	0.403316	0.744387	0.894785	15.1803	12.9342	11.805	8.31535	9.25	8.9735
Potri.002G117200.v3.0	2.46847	3.71986	4.0669	8.43234	9.88319	10.7071	19.0372	21.2645	18.2043
Potri.002G117800.v3.0	7.532	10.4698	7.82122	33.5303	38.5595	38.7381	57.7151	50.1726	47.7242
Potri.002G118000.v3.0	0.0786465	0	0.0973268	53.8098	52.1879	42.2215	162.976	162.379	174.162
Potri.002G118500.v3.0	0.166555	0.0567124	0.35514	0.648753	0.781426	0.743934	1.72386	0.811168	1.4404
Potri.002G118800.v3.0	0	0	0	0.42448	0.425638	0.448542	3.78024	3.82901	4.3913
Potri.002G119100.v3.0	116.706	109.003	107.837	15.9795	18.4311	17.5363	7.46237	7.36668	7.78383
Potri.002G119400.v3.0	0	0	0	11.9	12.5784	9.94149	22.6186	21.8881	23.1644
Potri.002G120400.v3.0	0.170486	0.218873	0.182889	62.6377	59.0855	58.0333	37.9975	36.7081	37.2846
Potri.002G120700.v3.0	0.252696	0.147971	0.383467	9.47186	9.77873	9.74245	77.3911	75.8312	73.5607
Potri.002G120900.v3.0	0.158247	0.21086	0.331314	1.75515	1.47864	1.93891	1.00952	1.07968	1.42021
Potri.002G121100.v3.0	0	0	0	1.07207	1.0031	1.52911	10.2504	8.93072	10.2392
Potri.002G121400.v3.0	0	0.0925066	0.05784	0.169818	0.0422343	0.379498	1.70415	2.44348	1.4731
Potri.002G121500.v3.0	0.0516376	0	0.128536	1.57181	1.19411	1.22236	2.18908	2.13922	2.50079
Potri.002G121900.v3.0	0.0450704	0.181361	0.113734	1.16688	1.37379	1.05411	1.98453	1.85916	1.74833
Potri.002G122000.v3.0	0.823326	0.459083	4.44844e-06	1.72005	1.59303	1.64714	1.69915	4.47788	2.67318
Potri.002G122600.v3.0	167.123	157.415	151.171	20.81	20.6269	23.1274	14.1002	15.029	14.677
Potri.002G122700.v3.0	67.3795	73.6858	72.2816	2.54577	2.80341	2.7239	3.52455	2.95291	3.48097
Potri.002G122800.v3.0	567.027	463.62	460.245	11.5375	12.4434	14.1096	15.4181	16.6928	16.812
Potri.002G122900.v3.0	1.28228	0.961891	1.269	0.209996	0.171631	0.13774	23.2586	21.7971	23.6404
Potri.002G123000.v3.0	5.94164	6.05605	4.91863	35.0937	29.3154	28.6484	21.3256	23.3518	21.1891
Potri.002G124000.v3.0	56.7524	62.5305	56.7145	2.5149	1.82483	2.91205	0.492503	0.376776	0.648015
Potri.002G124100.v3.0	0.6578	1.51061	0.509674	47.3542	50.6687	44.5343	70.0443	73.2509	67.6074
Potri.002G124300.v3.0	93.8005	107.547	102.122	28.1874	29.6752	29.8852	24.7138	24.0621	22.9473
Potri.002G124400.v3.0	0	0.172103	0	2.17115	2.95916	3.06796	2.49794	2.27381	2.75089
Potri.002G124500.v3.0	0	0	0	0.065445	0.0954872	0.0985684	0.908151	0.976085	0.756999
Potri.002G124600.v3.0	0.714695	0.506119	1.12153	17.5562	18.847	19.9672	55.9108	57.1887	57.9844
Potri.002G124700.v3.0	8.28122	10.9406	9.68738	19.2876	17.0181	18.138	40.336	37.9209	37.1319
Potri.002G124800.v3.0	0.140261	0.0700283	0.0871122	41.7929	36.326	32.7828	98.5293	102.234	99.586
Potri.002G125200.v3.0	1.93653	1.21676	1.23322	8.23839	10.6598	11.1283	17.3993	17.8014	17.788
Potri.002G125700.v3.0	8.1482	4.89795	3.15153	25.3195	21.8601	19.7231	21.5346	19.6104	18.2739
Potri.002G125900.v3.0	159.934	161.092	154.577	18.284	15.4253	12.6848	13.6566	13.2824	16.9632
Potri.002G126200.v3.0	314.42	278.137	281.864	37.7567	35.7502	38.9102	47.9931	49.4062	48.558
Potri.002G126300.v3.0	20.5011	20.8162	22.0881	4.79368	3.50267	3.8841	5.66819	4.63737	4.73779
Potri.002G126700.v3.0	5.5974	5.46455	5.59064	0.916056	0.694196	0.890622	6.4455	6.682	6.37829
Potri.002G127000.v3.0	0	0.099374	0	3.18109	2.77382	2.63063	99.4533	100.639	111.741
Potri.002G127400.v3.0	7.9331	8.15697	7.51854	0.53208	0.422638	0.054891	0.887436	1.0104	1.38719
Potri.002G127800.v3.0	0.809841	0.818128	0.43398	3.04163	2.17528	2.40445	16.5443	17.9505	19.2824
Potri.002G128100.v3.0	15.8145	12.932	12.5514	3.27852	3.76276	5.7266	0.453188	0.549473	0.445675
Potri.002G128800.v3.0	17.8589	15.265	12.3186	25.8736	21.8343	19.3866	3.74202	3.93891	3.40494
Potri.002G129100.v3.0	1.21374	1.67709	1.3421	0.100707	0.124929	0.0263218	0.0905588	0.205912	0.363263
Potri.002G129600.v3.0	0.360816	0.0898153	0	2.89714	5.09865	3.13543	10.9941	10.8052	11.6879
Potri.002G129700.v3.0	0.873791	0.6188	0.866871	1.3686	1.22879	1.60415	19.1406	19.4994	19.8556
Potri.002G129800.v3.0	0.0497619	0.149053	0	4.72299	2.61205	2.15505	25.3249	23.7183	25.4833
Potri.002G129900.v3.0	0	0.0631617	0	0.937925	0.788811	1.15678	0.944083	1.20886	1.41612
Potri.002G130400.v3.0	0.496915	0.440167	0.549068	1.72568	2.06357	2.31052	0.175942	0	0.376365
Potri.002G130600.v3.0	0	0	0	0.425958	0.487401	0.328512	3.00936	2.55714	3.37446
Potri.002G130700.v3.0	0.0903175	0	0.0561845	12.5109	11.4936	10.9729	5.89646	4.63943	5.16357
Potri.002G131000.v3.0	0.547929	0.677396	1.01729	2.2644	1.89834	2.53682	3.26284	2.61473	3.07398
Potri.002G131200.v3.0	9.55391	8.87696	8.51403	33.6097	32.9854	33.2805	44.3649	46.0502	47.8541
Potri.002G132200.v3.0	1.78904	1.88084	1.94647	12.1717	8.41551	9.65404	15.2586	14.0249	14.9591
Potri.002G132900.v3.0	0	0	0	0.35908	0.0587337	0.0599365	2.7348	3.19919	3.19404
Potri.002G133400.v3.0	0.16284	0.162828	0	2.36516	1.95524	1.21287	2.6039	3.06663	2.47591
Potri.002G133500.v3.0	0.201174	0.133831	0.250554	31.4112	27.6354	27.6602	44.4523	45.3137	45.0392
Potri.002G133700.v3.0	5.47034	5.97174	6.94642	33.5727	25.3289	22.9047	27.4119	27.4608	24.0949
Potri.002G133800.v3.0	0	0	0	0.774828	0.337509	0.692039	2.48518	3.39177	2.55471
Potri.002G134200.v3.0	0.815514	1.196	0.797073	11.6554	12.4339	9.17386	17.5556	16.3568	20.4131
Potri.002G134300.v3.0	5.55292	5.13774	7.06105	3.92808	5.09641	4.59599	0.128743	0.147096	0
Potri.002G134500.v3.0	0	0	0.118487	0	0	0	1.64825	2.88994	2.48307
Potri.002G135100.v3.0	125.612	129.643	129.7	13.8629	13.8141	13.2875	4.01992	5.22126	4.01978
Potri.002G135300.v3.0	2.57385	0.765091	0.661483	6.40477	5.6823	6.07374	12.9421	8.50243	11.6945
Potri.002G135600.v3.0	8.21427	7.51161	7.96053	39.3754	37.2271	29.8026	33.0629	30.3668	28.5186
Potri.002G135700.v3.0	1.23671	2.26789	2.04041	12.3951	16.1222	18.1291	2.16044	1.16032	1.87308
Potri.002G136000.v3.0	20.7248	16.4762	19.2212	215.406	175.714	162.072	50.5194	46.0756	42.2351
Potri.002G136100.v3.0	1.64384	1.72047	1.76857	0.331131	0.232451	0.272966	0.266296	0.400683	0.351615
Potri.002G136200.v3.0	24.8373	26.1274	23.4981	6.16717	4.77384	5.48958	6.38875	6.72461	6.75668
Potri.002G136600.v3.0	33.7833	33.9744	34.4882	3.60814	4.04536	4.33209	3.94306	4.2557	4.87952
Potri.002G137200.v3.0	18.0692	14.1086	14.7815	4.2021	2.49294	2.60083	4.92733	4.26413	5.11082
Potri.002G137600.v3.0	8.23261	9.32585	9.96777	41.9642	43.5422	45.0101	28.8575	28.5618	27.953
Potri.002G137700.v3.0	2.72244	3.28377	3.62941	28.5549	25.6887	23.9871	17.5695	16.2511	16.0126
Potri.002G137800.v3.0	2.72301	2.63759	2.51868	8.67854	10.0164	10.848	12.039	12.7361	11.2197
Potri.002G138700.v3.0	0	0.173339	0	1.06709	0.659838	1.0725	3.1914	4.06278	3.74846
Potri.002G139800.v3.0	2.48116	2.75546	2.53117	0.241902	0.347243	0.526617	0.51982	0.736276	0.516614
Potri.002G140300.v3.0	6.44946	4.42447	6.26088	55.5946	48.2271	45.171	41.1555	39.0301	44.9323
Potri.002G140500.v3.0	2.55866	1.80571	2.32986	24.0441	24.1514	23.0026	20.0083	17.4508	17.1365
Potri.002G140800.v3.0	0.897545	0.872657	1.28185	0.495103	0.612239	0.774672	0.226192	0.127901	0.0499646
Potri.002G141200.v3.0	0.0624836	0	0.155954	1.14776	1.55004	0.599382	2.92301	3.05367	3.80307
Potri.002G141300.v3.0	36.813	38.0312	36.2675	6.99607	9.34644	9.91219	17.015	17.6349	16.9993
Potri.002G141700.v3.0	0.253511	0	0.0785831	1.16681	1.69789	1.14743	0.0398341	0.0452767	0.10705
Potri.002G142000.v3.0	2.85054	1.40741	3.59896	10.5455	8.99364	12.0105	17.8403	16.253	17.8687
Potri.002G142400.v3.0	0.290728	0.192226	0.0602372	0.8407	1.22184	0.952459	0.708609	1.02187	0.538632
Potri.002G142800.v3.0	0.60058	0.292186	0.269839	0.862792	0.964482	1.00486	2.23551	1.85843	2.95637
Potri.002G143300.v3.0	1.32946	1.69355	1.50697	3.18334	3.99959	4.43332	0.397746	0.758343	0.634375
Potri.002G143400.v3.0	12.2239	9.76407	8.91938	97.1982	76.6053	78.1966	100.904	91.8126	93.0062
Potri.002G143800.v3.0	0	0.177531	0.110842	0.937851	0.865784	1.63144	1.07166	1.14479	1.57536
Potri.002G144000.v3.0	12.3166	7.39806	8.55157	36.9218	36.5965	30.1601	45.2335	41.1532	38.8138
Potri.002G144700.v3.0	1.30451	1.8262	1.35396	9.31658	8.40842	8.11623	7.24309	7.73433	7.69507
Potri.002G144900.v3.0	0.106965	0	0	2.41831	2.54323	2.46426	4.91537	2.64633	4.84741
Potri.002G145000.v3.0	2.78523	0.646986	1.0062	7.33971	8.7961	7.60051	9.04263	7.70109	7.48355
Potri.002G145400.v3.0	0	0	0	2.03184	1.32124	1.05005	5.72196	4.77496	4.2111
Potri.002G146100.v3.0	30.2573	33.7593	35.2664	5.7382	4.55212	5.19024	1.6868	2.02534	2.06049
Potri.002G146200.v3.0	62.3041	57.6013	54.8238	16.6535	16.1715	13.0818	7.30537	7.18529	6.59698
Potri.002G146300.v3.0	84.3302	87.2999	83.835	61.9594	53.4946	50.8881	15.4777	14.1554	16.2134
Potri.002G146500.v3.0	0.6196	1.04475	0.530968	7.35258	6.00249	6.06202	7.11578	7.76355	8.00172
Potri.002G146800.v3.0	20.0484	17.0339	14.0862	67.1446	61.0192	46.4161	73.6555	69.0587	73.022
Potri.002G147000.v3.0	0.10455	0	0.0436744	0.567507	0.184523	0.384342	9.51492	10.6291	8.96521
Potri.002G147100.v3.0	16.1866	14.6333	15.7094	0.571356	0.50915	0.98819	0.0919219	0.267383	0.12646
Potri.002G147800.v3.0	42.4057	23.232	32.7567	0.555755	0.134881	0.0706394	2.9414	2.61201	2.55892
Potri.002G148200.v3.0	0.168845	0.0422413	0.0526715	0.157132	0.298007	0.113758	0.741332	0.715692	0.619041
Potri.002G148400.v3.0	1.69703	1.90658	1.85864	0.665889	0.0686987	0.668921	0.779598	0.0555079	0.733497
Potri.002G149600.v3.0	0.794199	0.476156	0.591761	4.52405	4.32055	4.79605	0.209465	0.23862	0.279336
Potri.002G151000.v3.0	0.76152	1.3336	0.512841	5.66665	8.04408	8.5539	8.50353	9.21236	9.96762
Potri.002G151700.v3.0	0.568283	0.418282	0.175751	1.28933	3.02295	2.34563	4.27557	2.15567	2.42365
Potri.002G152100.v3.0	82.8122	71.8406	79.4662	12.0706	10.3943	12.2653	12.0733	10.6853	11.2851
Potri.002G152200.v3.0	6.94598	5.73735	6.65628	5.17206	4.28063	4.20341	0.852325	0.324412	0.467178
Potri.002G152900.v3.0	0.17118	0.171323	0.284222	0.741783	0.478924	0.766836	1.43951	1.04516	1.37491
Potri.002G153200.v3.0	0.34387	0.255663	0.213372	6.14991	5.64057	4.418	5.77011	5.658	5.13224
Potri.002G153800.v3.0	150.716	153.309	135.101	48.0173	43.5662	41.4742	26.0088	26.026	24.823
Potri.002G154100.v3.0	0	0.0812137	0.0510546	18.0607	19.6777	18.7239	25.6655	26.9612	28.7118
Potri.002G154400.v3.0	0	0	0	0	0	0	1.57811	2.00846	2.59756
Potri.002G154500.v3.0	36.8999	39.116	35.5604	16.0168	19.6352	17.1875	8.43423	8.09866	8.18101
Potri.002G155000.v3.0	0.512339	0.474938	0.297271	2.44474	2.91286	2.4598	4.72143	4.86653	4.5411
Potri.002G155200.v3.0	29.9756	35.0784	32.9152	49.6631	49.7623	49.3039	7.25231	6.23425	7.20746
Potri.002G155700.v3.0	0	0.425635	0.378324	4.12489	3.6746	4.23437	3.00197	2.10001	2.25389
Potri.002G156000.v3.0	0.616753	0.583701	0.668356	6.86906	7.24604	6.14396	48.2658	51.2447	51.7385
Potri.002G156800.v3.0	5.04281	5.36374	5.55531	34.9829	35.5481	31.9065	43.7047	44.778	32.7781
Potri.002G157100.v3.0	0.557228	0.64485	0.591707	7.21125	6.79619	5.22242	4.72027	5.78167	4.80516
Potri.002G157600.v3.0	0	0	0	0	0	0	0.871012	1.17546	1.69719
Potri.002G158000.v3.0	0.0967382	0	0.0908053	0.0218907	0.0645386	0.0224747	0.38277	0.450913	0.551564
Potri.002G159200.v3.0	21.2076	21.7122	23.9381	7.76028	8.10627	8.12132	2.4409	2.40145	3.96696
Potri.002G159400.v3.0	0.249166	0.276685	0.346345	1.37876	1.74577	2.14833	8.10337	7.23583	6.51663
Potri.002G159700.v3.0	0.135686	0	0.111913	1.11789	1.12226	1.3081	1.51526	1.00879	0.827577
Potri.002G159800.v3.0	3.70796	2.36882	4.31096	9.45983	9.09416	9.88866	15.1556	14.194	17.8488
Potri.002G160300.v3.0	1.86092	2.02626	1.57309	18.0546	17.0139	17.8086	21.8133	22.9125	19.8296
Potri.002G160500.v3.0	139.778	143.965	144.782	31.6905	31.6825	25.7632	30.0546	29.438	31.8965
Potri.002G160800.v3.0	5.73941	4.34189	6.41425	34.5583	30.1325	27.3896	11.9163	12.3064	12.4367
Potri.002G161900.v3.0	0	0.615755	1.33162	2.37989	2.84234	1.76858	6.17356	5.23449	5.6402
Potri.002G162300.v3.0	0	0.0465485	0	0.716975	0.65878	0.347338	0.588494	1.03459	0.785495
Potri.002G162400.v3.0	0.937054	0.758665	0.995476	1008.27	996.265	986.847	472.055	459.761	462.251
Potri.002G162800.v3.0	21.1899	17.7052	18.8233	3.48465	2.76088	3.47147	3.72203	3.72454	4.37508
Potri.002G163100.v3.0	44.7552	46.9965	47.8988	3.73653	4.50159	5.3539	11.814	9.37027	10.6944
Potri.002G163400.v3.0	0.111647	0.520343	0.430628	18.0914	18.6695	21.8076	10.9464	11.5609	9.99585
Potri.002G164300.v3.0	7.33304	8.87275	9.17151	12.957	15.8458	16.1682	42.18	40.8874	38.2283
Potri.002G164700.v3.0	3.157	2.9911	2.58032	19.589	20.8502	24.4627	41.7426	44.9716	47.9089
Potri.002G165000.v3.0	12171.6	9517.47	9335.53	158.383	142.782	136.547	15.5125	17.4233	15.2748
Potri.002G165200.v3.0	0.601002	0.496065	0.131931	1.72724	2.80097	3.67523	2.1117	1.88227	2.47421
Potri.002G165300.v3.0	0.200337	0.0503032	0	0.747503	0.89874	0.887048	0.292152	0.551771	0.517127
Potri.002G165400.v3.0	0.483049	0.6462	0.709479	106.239	89.0249	75.0565	114.908	110.986	104.956
Potri.002G165500.v3.0	13.6659	13.9494	15.3291	2.84078	3.62085	3.76188	7.41977	5.35528	6.39205
Potri.002G165800.v3.0	260.717	260.333	256.423	29.5483	30.2538	25.0995	20.8055	24.4905	22.9594
Potri.002G165900.v3.0	1.06049	0.725611	0.248172	0.610931	0.765147	0.909223	2.14378	2.5763	3.60328
Potri.002G167100.v3.0	38.8377	42.9663	45.302	11.8918	11.3251	13.0466	8.44086	10.5883	8.56369
Potri.002G167200.v3.0	94.657	97.7247	97.4413	8.20377	10.0727	8.88812	12.7684	14.0969	13.0228
Potri.002G167800.v3.0	1.67933	2.12872	1.90205	0.65432	0.648791	0.480965	3.37097	2.89758	4.15642
Potri.002G167900.v3.0	570.427	541.671	532.151	2.19454	1.45259	2.76302	47.6965	47.1368	48.6469
Potri.002G168400.v3.0	0	0	0.0455923	0.429048	0.380598	0.31772	0.855821	0.990841	0.917846
Potri.002G168900.v3.0	0	0.502625	0	0.416044	1.52811	1.41591	11.6951	17.2371	13.1954
Potri.002G169100.v3.0	1.06976	1.41213	1.92709	8.71138	8.9958	8.74185	1.40109	2.06197	1.14479
Potri.002G169800.v3.0	31.02	31.1095	31.1322	19.1824	22.0298	23.3191	6.03363	5.06658	6.83571
Potri.002G171000.v3.0	32.1299	43.3812	41.5126	3.81071	5.40701	6.33106	2.23596	2.00085	1.96792
Potri.002G171300.v3.0	0	0.0938635	0.488105	6.68045	5.57943	4.87061	5.92564	4.86797	7.15312
Potri.002G171700.v3.0	21.8766	20.1456	19.6752	116.075	103.392	95.6416	102.383	100.249	101.44
Potri.002G172000.v3.0	0.403129	0.105091	0.142442	1.22531	0.960754	1.52322	6.31186	5.72752	6.44975
Potri.002G172100.v3.0	36.1694	36.3416	33.7107	10.4302	10.8984	8.89835	5.71937	5.37183	3.66557
Potri.002G172500.v3.0	22.207	15.9128	17.1819	2.40956	2.49364	0.450292	0.156465	0	0
Potri.002G172800.v3.0	420.029	490.341	477.312	16.6538	14.1791	14.963	5.70139	5.08841	5.10552
Potri.002G173400.v3.0	0.16752	0.582178	0.2957	3.01995	2.81063	3.47066	6.0477	5.05603	4.68272
Potri.002G173700.v3.0	67.1943	56.019	56.5668	181.704	153.458	151.151	23.701	32.2906	24.7974
Potri.002G173900.v3.0	0	0.0682851	0	0	0	0	3.4383	1.6705	3.08961
Potri.002G174100.v3.0	48.3613	48.7848	54.4282	8.28548	7.76211	8.28945	0.864674	0.704451	1.10553
Potri.002G174700.v3.0	0	0.577338	0	6.01841	4.14218	3.89853	13.564	10.4307	13.6543
Potri.002G175200.v3.0	542.556	521.312	514.063	2.2918	1.85957	2.72384	71.9782	70.8495	67.2562
Potri.002G175300.v3.0	0	0	0	0	0.133484	0.0673858	2.61985	2.57745	2.24106
Potri.002G175400.v3.0	0.0519563	0.102726	0.192063	101.612	95.6881	111.425	84.6565	81.1956	84.5543
Potri.002G175600.v3.0	3.40214	3.28929	3.37985	0.643768	1.11988	0.724294	6.12447	5.31238	7.70594
Potri.002G175800.v3.0	8.03711	12.0487	11.2879	3.89314	4.70471	5.10791	2.62306	2.17059	2.16741
Potri.002G176000.v3.0	82.6048	81.9886	85.9805	17.7563	16.6514	18.0349	20.5522	18.2147	20.021
Potri.002G176300.v3.0	374.126	343.553	331.856	32.5171	36.4533	36.8148	3.17312	4.84602	4.56691
Potri.002G176400.v3.0	0	0	0	2.30497	1.8701	0.876489	12.5215	10.8971	11.9078
Potri.002G176800.v3.0	17.1059	17.3786	17.9285	0.396979	0.391323	0.376658	1.47293	1.11916	1.73242
Potri.002G178100.v3.0	7.43435	6.53778	6.59291	3.29826	3.55361	2.77164	0.958526	1.78327	1.39749
Potri.002G178400.v3.0	0	0	0	0	0	0.035692	0.510624	0.750696	0.607506
Potri.002G178500.v3.0	0	0.0971419	0.162868	0.630357	1.33263	1.17508	5.66511	6.11125	4.94778
Potri.002G178700.v3.0	0.533989	0.244902	0.0940904	0.598741	0.26428	0.447932	6.20881	6.53046	7.21893
Potri.002G178900.v3.0	0	0.329462	0	14.7087	11.5628	12.906	86.7705	79.3254	88.5374
Potri.002G179000.v3.0	0	0	0	0	0	0	12.3777	7.88798	11.2214
Potri.002G179100.v3.0	1.10782	1.19996	1.84081	2.1883	2.26386	2.6286	11.7395	11.6244	13.5656
Potri.002G179800.v3.0	76.9265	78.1612	79.5409	12.0342	10.5373	12.7669	1.88548	1.55541	1.7594
Potri.002G180000.v3.0	0.107831	0	0	4.32604	2.52014	2.37469	12.4531	14.2148	13.6979
Potri.002G180100.v3.0	17.6253	14.1657	15.032	3.19592	1.79565	2.41459	2.65774	1.46929	1.2314
Potri.002G180700.v3.0	0.514459	0.049919	0.124879	241.422	225.04	204.809	350.977	332.702	329.548
Potri.002G180800.v3.0	50.4445	55.3088	56.7816	24.8605	27.5037	29.9058	1.20892	0.88	0.683616
Potri.002G181000.v3.0	2.91687	2.63403	2.726	0.542564	0.546947	0.547945	1.60871	1.81567	1.42933
Potri.002G181300.v3.0	7.16984	9.8781	8.94922	22.9979	25.6178	25.2603	50.1139	45.2701	49.2463
Potri.002G181700.v3.0	0.401846	2.02509	2.25985	5.8815	7.20126	4.8986	10.4134	10.3155	11.865
Potri.002G181900.v3.0	0	0.103032	0	2.39905	2.5723	1.86635	2.73331	3.40927	6.02181
Potri.002G182000.v3.0	0	0.106579	1.06624	11.47	11.0648	8.26035	11.0276	10.5816	11.3832
Potri.002G182300.v3.0	0.372681	0.0922472	0.225712	11.1945	11.4059	8.89515	13.4111	13.6627	13.2317
Potri.002G182500.v3.0	378.806	346.974	339.727	136.206	161.589	160.195	22.8744	24.1263	22.4355
Potri.002G183500.v3.0	18.7543	19.8223	18.9736	5.65947	6.40618	6.18442	3.69339	4.26661	4.48169
Potri.002G183900.v3.0	17.7595	18.624	15.7565	2.28387	3.14896	2.56915	1.23336	1.08623	1.35651
Potri.002G184100.v3.0	0	0	0	0.572971	0.499152	0.590868	7.94297	6.81734	8.78307
Potri.002G184400.v3.0	22.9524	29.4467	28.3508	13.496	15.9204	17.5123	5.5449	5.03978	4.65247
Potri.002G184900.v3.0	0.895913	0.482068	1.19845	0.92208	1.04761	1.23089	19.9291	17.6846	15.5909
Potri.002G185200.v3.0	37.277	39.8393	34.3509	7.03426	6.89875	7.9709	1.6532	2.30762	1.8451
Potri.002G185300.v3.0	14.1737	10.9676	11.3275	1.76094	2.15433	1.7953	0.723398	0.820709	0.38561
Potri.002G185900.v3.0	0	0.141247	0.0587137	1.04126	1.28553	0.846389	5.5134	6.61237	6.66891
Potri.002G186400.v3.0	0.431823	0	0	6.76953	6.27654	6.20036	30.7937	30.2336	28.1362
Potri.002G186800.v3.0	0	0	0.0652263	1.54033	1.3346	1.9673	3.32044	3.73207	2.96104
Potri.002G186900.v3.0	3.4732	4.13631	3.99857	34.412	36.7191	36.6534	43.5306	48.623	45.2183
Potri.002G187700.v3.0	0.12685	0.122991	0.102529	5.57364	4.9325	4.80779	4.41869	3.85656	3.42102
Potri.002G188100.v3.0	35.612	34.1487	31.1683	20.3758	20.9636	15.8827	7.83002	7.55108	7.57909
Potri.002G190400.v3.0	20.9624	20.8788	19.6826	7.62822	5.99387	7.06065	4.54322	3.83548	4.00275
Potri.002G190500.v3.0	3.49866	3.90168	3.23591	30.2877	30.1511	24.5145	41.136	43.6085	36.7082
Potri.002G190700.v3.0	0	0	0	0.538682	0.727497	0.582391	9.08278	7.52804	5.43456
Potri.002G190800.v3.0	0.469483	0	0	0	0	0	10.1346	10.7075	10.7926
Potri.002G190900.v3.0	0	0	0	3.67489	2.77974	2.42657	2.18296	1.92836	1.91499
Potri.002G191000.v3.0	0.868889	0.872955	0.638298	36.2488	35.3695	32.2674	32.2796	29.48	31.3237
Potri.002G191100.v3.0	0	0.0846995	0.211017	9.8039	8.80681	7.77908	2.18804	2.04007	1.74964
Potri.002G191600.v3.0	81.3933	76.1138	73.8555	59.8923	48.5416	40.4869	13.0261	13.3821	14.5833
Potri.002G191700.v3.0	2.12773	2.10346	0.338841	2.0544	2.35183	0.804028	6.24312	4.36246	5.51964
Potri.002G192200.v3.0	34.5229	29.5715	26.4998	8.37409	10.2833	9.64193	5.71213	7.09663	5.79728
Potri.002G192400.v3.0	0.320629	0.0805697	0.355429	0.369079	0.25071	0.21752	4.81938	4.38144	4.60848
Potri.002G193700.v3.0	41.0316	41.5698	42.8834	2.82484	2.47649	2.17308	1.41942	1.27856	1.26947
Potri.002G193800.v3.0	20.6342	14.2037	17.1379	6.36709	7.24874	6.31133	3.90851	4.36313	4.76339
Potri.002G194600.v3.0	12.781	13.5705	13.4631	8.04687	7.87017	8.91981	2.2335	1.69416	2.33978
Potri.002G195300.v3.0	7.84398	7.12564	6.35637	1.31661	1.40767	1.00688	20.8291	22.0208	21.7563
Potri.002G195600.v3.0	0.0514484	0	0.189642	0	0.0460452	0.0928549	2.18464	1.12856	1.54764
Potri.002G196600.v3.0	12.2172	11.656	13.0876	1.62669	0.737462	1.04533	1.7214	2.41103	1.38076
Potri.002G196700.v3.0	393.223	321.627	303.925	7.0726	7.69325	6.44489	3.50459	3.22478	3.20407
Potri.002G197200.v3.0	0.203876	0.248395	0.255896	6.55464	6.12288	7.36056	5.68197	6.82065	6.72929
Potri.002G197300.v3.0	0.210845	0.482283	0.216299	17.8729	14.1472	14.2977	38.4327	40.1935	39.1899
Potri.002G197400.v3.0	0.233953	0.195601	0.171797	0.742366	0.470423	0.648785	1.59524	1.45828	1.59616
Potri.002G197900.v3.0	4.52872	4.93849	4.83211	2.06864	1.84342	2.32967	1.49058	0.983648	0.880565
Potri.002G198700.v3.0	0	0.155882	0.324597	0.294582	0.471305	0.242094	1.03115	1.48742	1.14448
Potri.002G199400.v3.0	1.13101	1.31421	1.29693	5.44	4.54329	6.07219	2.14864	2.83956	2.86387
Potri.002G199700.v3.0	0	0.0533971	0	5.76371	4.25266	3.27214	2.28395	2.16614	2.33241
Potri.002G199800.v3.0	2.6197	3.50071	1.48787	3.24779	2.80017	1.62966	8.98489	10.3858	10.4143
Potri.002G199900.v3.0	0	0	0	1.82557	1.40945	1.41788	4.1279	4.22526	3.88957
Potri.002G200300.v3.0	0	0	0	1.04029	0.841562	0.898002	0.952171	0.987133	0.700015
Potri.002G200400.v3.0	0.455024	0.350537	0.218558	0.139983	0.440182	0.160052	10.9282	9.73649	13.3315
Potri.002G201000.v3.0	1.58191	2.34212	1.02043	28.4306	30.5982	35.3661	99.3184	98.7986	111.975
Potri.002G201600.v3.0	41.9057	36.9493	32.3586	0.508375	0.224258	0.183974	4.04989	4.40024	4.33567
Potri.002G202000.v3.0	0.638226	0.128037	0.42529	3.66482	5.21737	6.44792	8.41831	8.82081	8.74361
Potri.002G202300.v3.0	741.369	884.685	876.367	132.596	130.235	126.942	55.9424	57.2626	55.8992
Potri.002G202500.v3.0	0	0	0	0.0448025	0.0867637	0.178179	0.719094	0.816258	0.66885
Potri.002G202600.v3.0	2.60886	3.24216	2.55404	0.0478943	0.0465762	0.192861	0.0669478	0	0
Potri.002G203400.v3.0	4.83787	3.25258	1.50861	12.4311	8.65572	8.16272	19.1333	15.3781	15.0951
Potri.002G203500.v3.0	24.2532	20.6779	24.4025	1.4869	2.04728	1.66193	1.4265	1.19001	1.31649
Potri.002G204400.v3.0	67.5315	64.6435	60.9832	10.7753	9.56826	10.3886	10.1007	11.2154	10.6406
Potri.002G204700.v3.0	0.282096	0	0.353815	1.7508	1.42299	2.17457	1.84039	0.900837	1.29121
Potri.002G205400.v3.0	32.9113	31.6107	32.477	16.4657	14.0991	17.4968	5.26758	6.76781	7.47459
Potri.002G205500.v3.0	3.36174	3.06806	4.03791	0.572749	0.589531	0.420829	2.8937	3.19015	3.02868
Potri.002G206000.v3.0	31.3468	29.8911	30.9695	2.3936	1.75626	1.63839	20.8313	17.2259	21.09
Potri.002G206300.v3.0	0.0706817	0	0.18798	1.08392	1.43499	1.56243	5.56209	5.95797	7.41139
Potri.002G206400.v3.0	0.0395777	0.0396977	0	0.292741	0.427726	0.37193	11.1126	10.9413	11.197
Potri.002G206700.v3.0	0.283245	0.14041	0.526022	19.9882	19.6185	16.579	11.2805	9.91849	11.7739
Potri.002G206900.v3.0	0	0	0	0.166257	0	0	9.58834	9.69783	9.38894
Potri.002G207400.v3.0	0.0939876	0.0576029	0.117038	0	0.0511922	0.106266	1.1913	0.84219	1.22166
Potri.002G207500.v3.0	0	0	0	7.47638	4.16647	3.98916	43.4946	38.8239	42.777
Potri.002G207700.v3.0	0.117906	0.0850372	0.296212	0.280968	0.210985	0.319169	1.30977	1.44643	1.51686
Potri.002G208400.v3.0	0.158094	0.632616	0	5.21184	3.35355	1.85322	533.437	539.912	545.14
Potri.002G209000.v3.0	0	0	0	0	0.14407	0.299227	104.614	110.091	100.261
Potri.002G209700.v3.0	0	0	0	2.59877	2.81238	3.06427	20.0109	20.1232	21.4716
Potri.002G210000.v3.0	0	0	0	5.66013	6.6937	5.15566	8.44993	7.15607	8.33222
Potri.002G212700.v3.0	0.433874	0.0727147	0.363109	0.841278	1.47641	1.73311	4.36556	5.07067	5.06467
Potri.002G213200.v3.0	12.6867	12.351	13.1064	8.50507	7.8763	6.74864	3.28406	2.68658	2.9237
Potri.002G214000.v3.0	0.332379	0.331989	0.552811	1.95794	1.8642	2.69911	4.03685	4.0813	4.7798
Potri.002G214100.v3.0	0.854398	0.793271	0.590838	2.09055	1.66486	1.97745	3.46903	3.9536	3.78583
Potri.002G214400.v3.0	79.9007	74.66	68.5853	16.8626	19.4329	20.3761	16.2092	14.2324	15.4891
Potri.002G214500.v3.0	3.53659	2.86914	2.88287	8.2851	10.1316	9.31081	17.9744	19.6839	16.9286
Potri.002G214800.v3.0	0.813171	0.505368	1.07019	2.23657	1.78885	2.21283	0	0	0
Potri.002G215100.v3.0	43.6046	37.0839	34.1079	13.0853	10.8661	12.2751	3.35219	3.10593	3.42096
Potri.002G215400.v3.0	0.0947911	0.0318239	0	1.89721	1.69352	1.22928	0.869163	0.526717	0.752031
Potri.002G216400.v3.0	8.32248	8.95228	8.93417	33.4529	30.6835	30.7846	41.9845	41.9268	39.6246
Potri.002G216900.v3.0	2.88061	2.81308	3.10959	4.99854	5.8706	5.46781	20.2255	21.8209	19.1981
Potri.002G220200.v3.0	2.32461	2.34163	2.35348	0.4768	0.631265	0.586081	0.220207	0.083484	0.0980674
Potri.002G220300.v3.0	0.100502	0.135624	0.0424427	0.789633	0.565407	0.690751	0.722072	0.956137	0.356075
Potri.002G220700.v3.0	1.31924	1.76665	0.828172	2.84259	3.06934	2.232	7.79284	5.74714	5.48863
Potri.002G221400.v3.0	140.428	122.044	126.631	24.7638	19.8511	19.1131	51.1373	53.6282	55.1197
Potri.002G222300.v3.0	0	0	0	9.55594	10.0489	5.39816	13.1926	13.4687	9.28216
Potri.002G222600.v3.0	0.250559	0.124743	0.155508	0.167765	0.0552709	0.172797	1.00287	1.09771	0.982626
Potri.002G222700.v3.0	17.8889	15.5593	17.0656	0.445145	0.66874	0.299463	0.610935	0.477101	0.840538
Potri.002G223100.v3.0	1.43129	1.62657	1.66926	314.757	329.634	351.555	1239.82	1196.91	1234.38
Potri.002G223300.v3.0	0	0	0	0.0973217	0	0	3.13099	2.84316	2.66564
Potri.002G224100.v3.0	1.09641	1.20539	0.525746	25.6115	21.172	21.1396	29.0533	26.2118	27.9214
Potri.002G224200.v3.0	0	0	0	5.16425	5.29723	4.57156	11.9968	9.85472	11.6718
Potri.002G224400.v3.0	0	0	0	3.99212	3.51369	3.29712	1.62746	1.75121	1.69688
Potri.002G224600.v3.0	0	0	0	25.1854	24.7439	24.588	38.3359	42.0817	38.9223
Potri.002G224700.v3.0	7.86965	6.82852	6.64875	59.1686	55.5316	55.9366	47.5035	45.7744	49.9189
Potri.002G225400.v3.0	0	0	0	0.0700107	0	0	2.99112	3.07621	2.16446
Potri.002G225500.v3.0	137.174	193.411	200.115	58.418	56.0294	52.6166	8.43018	10.8879	8.83233
Potri.002G225600.v3.0	656.286	616.577	611.274	170.487	151.732	147.635	52.2902	56.0193	53.8394
Potri.002G226800.v3.0	0	0	0.0419328	7.54411	7.44291	8.64847	8.25072	9.20294	8.81286
Potri.002G227100.v3.0	224.075	185.373	194.715	35.7086	37.7835	35.1664	38.8026	36.5294	39.9694
Potri.002G227600.v3.0	2.30057	3.09075	4.27663	17.9679	15.4237	13.3834	10.4773	10.7388	8.94968
Potri.002G228200.v3.0	0	0	0	0	0.0487597	0	1.35782	1.04135	0.956352
Potri.002G228600.v3.0	53.2517	46.6741	49.2531	5.38817	4.2654	4.5631	0.843999	1.16482	1.5123
Potri.002G229200.v3.0	278.319	290.01	285.116	134.411	127.09	122.134	31.117	31.818	30.9815
Potri.002G230000.v3.0	5.1111	8.17417	7.62891	16.1961	14.4701	13.6582	1.98857	2.04494	2.17837
Potri.002G231900.v3.0	20.1488	20.4033	20.1744	1.41523	3.18938	2.69335	7.88504	8.94903	9.62981
Potri.002G232500.v3.0	1.98206	1.39469	3.85045	30.7082	30.6247	32.8841	27.545	31.3269	25.9827
Potri.002G233100.v3.0	0	0	0	0.136912	0.0666556	0	2.97759	4.00837	2.89672
Potri.002G233200.v3.0	0.0705052	0	0	0	0.0621788	0	3.43221	3.43344	2.4061
Potri.002G233600.v3.0	0	0.0273551	0	17.3047	15.6527	14.6505	16.4398	16.9445	16.2631
Potri.002G233800.v3.0	20.8728	25.2151	20.79	5.80914	7.19944	6.72033	5.1109	4.0128	5.65441
Potri.002G233900.v3.0	0.584697	0.820678	0.728446	2.25092	1.65828	2.43954	3.18786	2.78945	3.02743
Potri.002G234600.v3.0	8.995	9.02309	8.3005	190.643	192.58	169.195	21.5213	24.2431	21.357
Potri.002G234700.v3.0	79.5599	81.408	73.2653	17.8119	17.7189	15.6384	16.2178	17.5677	15.6802
Potri.002G235400.v3.0	0.446585	0.606659	0.359437	4.48198	5.2873	5.77931	10.8098	10.2679	10.6875
Potri.002G235700.v3.0	19.4655	24.797	25.6047	8.39548	9.61255	10.0505	5.08434	5.92038	4.56813
Potri.002G235800.v3.0	62.2312	45.7886	49.5793	0.469418	0.460395	0	0	0	0.415146
Potri.002G235900.v3.0	20.7329	24.797	24.7134	4.08925	4.93699	6.19964	3.5604	3.29864	3.69757
Potri.002G236000.v3.0	11.6747	13.2095	10.1396	24.1286	20.4195	19.5297	49.9892	45.4755	46.2218
Potri.002G236200.v3.0	15.928	13.4769	11.0059	58.8887	56.3977	48.7037	205.808	187.186	193.116
Potri.002G236600.v3.0	1.2095	0.604513	0.504436	6.97519	6.10906	6.3447	4.07203	4.0869	4.06352
Potri.002G237500.v3.0	4.19408	5.76883	5.58565	8.49255	6.52292	6.12295	20.7349	20.0937	21.9385
Potri.002G237800.v3.0	26.7322	28.5417	30.3341	8.07385	9.76282	10.5912	5.2136	5.95562	4.61337
Potri.002G238600.v3.0	4.78416	4.84791	6.02934	23.8272	21.4712	21.8197	25.0189	24.2683	21.4941
Potri.002G238800.v3.0	0	0	0	2.56854	2.15888	3.01202	1.5922	1.30615	1.47515
Potri.002G239000.v3.0	3.74116	2.7769	3.05763	12.9643	9.36446	8.17768	19.4985	14.7046	15.8561
Potri.002G239500.v3.0	0.489353	0.123948	0.30942	5.48258	5.58538	4.02012	27.6279	30.3393	32.9769
Potri.002G239700.v3.0	0.100661	0.100508	0	9.63716	9.44481	5.72669	0.0651143	0.0744803	0.17521
Potri.002G240200.v3.0	0.410765	0.562207	0.415789	1.04884	1.08043	1.26899	16.4651	16.463	16.4604
Potri.002G240800.v3.0	8.92128	10.2126	9.82699	0.757685	0.93493	0.612408	1.50865	1.78893	2.23026
Potri.002G241300.v3.0	11.9709	8.63465	7.5909	102.698	90.6009	76.0953	359.807	375.345	366.875
Potri.002G241400.v3.0	2.86958	1.41179	2.15785	3.00637	5.38776	7.1698	13.1647	13.2265	12.5455
Potri.002G241700.v3.0	15.8951	16.5514	15.3795	47.0089	41.899	41.4904	109.729	100.78	107.455
Potri.002G242100.v3.0	1.20428	2.17003	2.10202	13.7	8.94186	10.8562	25.9708	23.8383	22.3116
Potri.002G242300.v3.0	0.568893	0.618456	0.495738	10.882	8.1578	10.3018	27.9934	23.858	25.7946
Potri.002G242500.v3.0	2.09111	1.42908	2.4284	6.41953	7.09057	4.55936	36.5887	33.9067	37.1958
Potri.002G242700.v3.0	0.0836599	0.209974	0.295949	1.00883	1.17381	1.19205	19.1277	22.3356	19.7233
Potri.002G242900.v3.0	101.119	94.5165	98.257	15.3494	16.8072	19.3928	27.0662	29.0695	28.5343
Potri.002G243900.v3.0	38.9327	42.0794	42.989	17.3468	15.3075	16.0791	5.10881	4.95726	5.33645
Potri.002G244000.v3.0	1.85803	2.06887	1.47684	16.1298	15.0542	16.1687	23.1675	24.3154	24.2399
Potri.002G244400.v3.0	36.638	32.5172	38.7023	26.4848	23.3724	23.8934	8.11614	8.80444	9.86159
Potri.002G245400.v3.0	87.4046	88.2298	84.3495	12.0798	11.2715	9.9389	11.5258	11.4337	11.7886
Potri.002G245700.v3.0	0.966868	0.543173	1.31887	4.26406	2.88481	4.07771	4.70404	4.42921	4.71784
Potri.002G246400.v3.0	0	0	0	3.19953	2.85825	2.89316	12.6969	14.6166	13.8188
Potri.002G247400.v3.0	3.47226	5.44932	5.16974	1.57705	1.81803	1.21348	0.846499	0.562739	1.05811
Potri.002G247600.v3.0	0.489603	1.22312	0	0.916678	0	0.641113	3.32954	3.96744	5.51476
Potri.002G247700.v3.0	126.866	115.288	118.143	40.9076	35.9228	33.9285	13.2977	13.5375	15.615
Potri.002G247900.v3.0	0.265996	0.208847	0.259721	38.8412	39.9114	32.5546	31.8921	31.0633	31.0698
Potri.002G248500.v3.0	0.0699292	0.0350082	0	1.54733	1.21849	1.15278	16.2246	17.6798	15.8481
Potri.002G248700.v3.0	55.2969	56.7882	53.966	10.2245	11.965	12.4028	25.2622	25.0133	24.42
Potri.002G249200.v3.0	0.425435	0.524342	1.31682	39.6498	33.1621	30.8733	86.2425	84.04	85.2774
Potri.002G249700.v3.0	0.347338	0.0772804	0.0508879	10.9281	15.8411	16.4314	7.49224	9.45016	9.34756
Potri.002G250000.v3.0	63.3424	56.6964	53.1555	149.594	125.619	110.829	30.607	35.5764	33.7098
Potri.002G250100.v3.0	0	0	0	1.434	1.14201	1.19806	14.4504	15.3461	15.2662
Potri.002G250400.v3.0	0.344288	0.40842	0.782078	2.70488	2.43932	2.27689	24.8465	24.1546	23.2768
Potri.002G250800.v3.0	0	0	0	46.019	40.8751	38.2155	20.5324	15.9745	19.2626
Potri.002G250900.v3.0	0.607102	0.202632	0	56.3118	51.29	41.0958	216.307	235.531	232.242
Potri.002G251000.v3.0	3.86444	2.45151	2.77549	451.627	422.942	392.576	63.301	61.6723	52.7241
Potri.002G251600.v3.0	0.0690198	0.0346387	0	2.71615	2.93739	3.03542	13.9692	13.8695	15.5713
Potri.002G251700.v3.0	0	0.0639975	0	30.1655	27.8931	26.166	23.1026	24.14	27.7736
Potri.002G252800.v3.0	1.79051	2.11914	1.8155	0.70477	0.822522	0.925032	12.0333	11.3396	10.5744
Potri.002G253800.v3.0	15.622	12.0086	13.4999	31.3356	28.0861	28.1005	61.8992	63.2402	57.9287
Potri.002G254600.v3.0	3.05023	3.79601	2.78624	13.5536	11.1375	12.4925	24.2295	25.9442	25.8786
Potri.002G254700.v3.0	87.6199	109.31	104.212	25.8103	24.9888	24.8327	18.1542	17.4155	18.1643
Potri.002G254800.v3.0	11.5278	16.4441	12.6884	0.803543	0.321595	0.0850989	0.110277	0.625452	0.440677
Potri.002G255500.v3.0	0.0558333	0	0	0.543736	0.758035	0.74846	0.997115	0.599986	0.863008
Potri.002G256100.v3.0	0.303475	0	0	6.88687	9.13884	8.08682	4.50051	4.42986	3.58765
Potri.002G256200.v3.0	119.801	128.33	126.327	52.4211	49.8556	48.3292	15.7265	18.0244	15.0937
Potri.002G256600.v3.0	157.155	144.125	137.771	34.3774	34.1516	34.757	51.7111	52.5761	56.7211
Potri.002G256700.v3.0	92.9949	87.0095	81.0079	44.4556	38.4195	30.7941	15.2572	17.0465	17.0408
Potri.002G256900.v3.0	150.84	138.873	133.922	0.0710411	0.63765	0.365515	0.0643834	0.15564	0.0859727
Potri.002G257300.v3.0	0.215409	0.107976	0.0677771	1.92146	2.5634	2.31043	11.1583	12.1699	12.4268
Potri.002G257500.v3.0	65.389	57.7198	48.167	148.79	135.113	137.27	317.483	300.281	308.959
Potri.002G257700.v3.0	0.264958	0.268694	0.327064	96.0681	98.8993	94.0213	448.478	430.362	438.412
Potri.002G257900.v3.0	0	0	0	0	0.0418346	0	11.7936	12.9165	13.5103
Potri.002G260700.v3.0	56.4429	56.6638	58.3841	16.6678	19.754	20.0749	11.349	11.9951	14.5288
Potri.002G260800.v3.0	11.3777	10.2723	13.2117	2.2808	1.21457	2.75599	1.9525	1.8242	2.23487
Potri.002G261000.v3.0	21.3714	28.5533	27.0284	4.1032	4.13095	2.75327	2.41973	1.90533	2.0182
Potri.002G261700.v3.0	0.0383909	0.0190731	0.0475942	2.21423	2.07165	2.23613	2.75712	3.0534	2.75143
Potri.002G261900.v3.0	8.00458	9.03382	6.79789	27.1058	21.717	18.6825	47.3196	42.0996	45.8043
Potri.002G263000.v3.0	82.7937	103.411	102.555	7.80311	8.72334	9.15138	3.52151	3.41063	3.48817
Potri.002G263600.v3.0	5.99237	8.25372	8.39278	25.9292	27.9198	25.3362	4.75018	4.54173	4.04682
Potri.002G263800.v3.0	0	0.0440858	0	5.71199	6.57426	7.60237	10.2337	11.8493	13.1885
Potri.003G000400.v3.0	0	0	0	8.40838	12.5763	13.14	1.03731	1.49375	1.36818
Potri.003G001200.v3.0	0.856257	1.01628	1.04853	26.4024	24.7899	13.9157	13.9637	13.066	14.7523
Potri.003G002800.v3.0	0.0759591	0.100608	0.190253	13.0425	12.3428	13.9085	17.4051	15.4858	11.5854
Potri.003G003400.v3.0	39.0176	51.3193	51.238	10.1828	9.00171	10.727	5.81985	5.30451	5.19029
Potri.003G003900.v3.0	0.0207385	0	0	5.1255	5.27917	5.66423	10.4674	7.68723	8.39198
Potri.003G004400.v3.0	0	0	0	1.48789	3.23233	2.91345	0.290898	0.109233	0.138391
Potri.003G006200.v3.0	3.65349	3.26955	2.60874	18.6265	19.297	17.2021	2.0347	1.98447	1.09231
Potri.003G006800.v3.0	0.0262212	0.239257	0.20014	1.08589	0.918957	0.691486	1.02071	0.892313	0.524006
Potri.003G006900.v3.0	0.606736	0	0.187958	38.4091	35.9464	33.4269	227.313	223.113	236.302
Potri.003G007700.v3.0	1.36776	1.7649	2.07241	8.29734	8.73063	8.39316	9.49554	9.44787	10.0364
Potri.003G008600.v3.0	17.6235	14.61	9.30963	3.71446	2.87148	3.23246	1.58267	1.94781	1.92522
Potri.003G009000.v3.0	0	0	0.369109	2.98884	3.66422	3.51082	22.2204	23.3645	17.542
Potri.003G009300.v3.0	61.0983	63.2313	60.9837	6.60828	5.32661	5.86577	7.17326	6.84101	7.56213
Potri.003G011900.v3.0	0.48633	0.698247	0.174664	2.32637	2.25138	1.909	1.60387	1.81609	1.41562
Potri.003G012100.v3.0	69.1173	61.5559	59.484	6.14983	5.11479	4.58568	3.25837	2.67356	2.34008
Potri.003G014200.v3.0	0.215838	0.723363	0.541573	1.82145	2.75477	3.3231	2.12063	1.92224	1.48512
Potri.003G015200.v3.0	24.7181	14.3832	14.6873	1.58185	0.977773	1.41252	0	0	0
Potri.003G017400.v3.0	2.04941	3.2953	2.0218	7.60516	7.64801	7.7693	8.39422	10.3726	11.1524
Potri.003G018000.v3.0	0.26849	0.134315	0.422239	1.04234	0.958618	1.19879	1.83703	1.32233	1.38649
Potri.003G018800.v3.0	1.41204	1.62274	1.36237	24.681	27.0081	30.613	91.4475	91.6724	82.7345
Potri.003G019200.v3.0	3.08202	4.33745	4.94143	16.4866	18.9618	17.3362	23.7305	22.4517	25.744
Potri.003G019400.v3.0	0.443697	0.322451	0.46507	2.544	2.27843	2.42228	1.88663	1.96414	1.53326
Potri.003G019600.v3.0	41.2326	45.5997	41.2871	15.2282	13.4642	11.3605	6.76751	7.23378	7.64212
Potri.003G020100.v3.0	0	0	0	8.72844	8.54189	6.36447	2.36718	3.27702	2.44853
Potri.003G020200.v3.0	9.08118	9.7518	7.39162	231.516	191.777	156.824	695.739	677.063	690.285
Potri.003G020400.v3.0	0.92488	0.516895	0.434633	6.78956	5.4727	6.05489	20.753	19.6094	22.5783
Potri.003G020700.v3.0	0.232927	0.462139	0.858734	3.54947	4.61936	4.17779	5.1716	4.11418	3.43827
Potri.003G020800.v3.0	13.3802	19.3672	15.5993	4.24603	3.53317	3.7509	3.18771	2.86461	3.15195
Potri.003G021000.v3.0	0.0777726	0.0391024	0.147042	0.280206	0.740717	0.660579	5.07229	4.96521	5.26403
Potri.003G021500.v3.0	5.7482	8.69285	7.52885	15.1441	15.9786	21.9803	28.6816	25.6576	32.2053
Potri.003G022600.v3.0	0	0.0241533	0	2.16686	2.28615	2.91763	4.09504	3.99401	4.31754
Potri.003G022900.v3.0	0	0	0	0.156944	0.0921374	0.19147	1.32218	1.50284	1.01516
Potri.003G024900.v3.0	10.2537	7.4402	8.38086	90.2521	89.7629	93.7197	94.3726	101.98	87.9061
Potri.003G026600.v3.0	1.41836	0.843583	1.94206	8.33299	7.45634	7.36842	10.4575	8.51709	9.74929
Potri.003G029400.v3.0	0.332797	0.637813	0.600036	0.187939	0.171591	0.248941	0.794478	1.17364	1.12255
Potri.003G030200.v3.0	0	0	0	0.267267	0	0.19548	2.09419	1.12945	1.26146
Potri.003G030500.v3.0	29.0379	25.8956	27.0304	4.73807	4.64654	5.66694	4.95814	4.39956	3.80371
Potri.003G030700.v3.0	0.146459	0.194756	0.24383	0.358287	0.356476	0.231969	4.18445	4.35024	3.5331
Potri.003G030800.v3.0	1.24371	1.16038	1.65293	6.34506	7.02877	6.86112	4.77822	3.77598	5.37599
Potri.003G030900.v3.0	0.451962	0.276395	0.389621	33.6464	31.2789	31.6024	1.69762	1.82648	2.55228
Potri.003G031600.v3.0	0.0814754	0.123055	0.204723	0.150625	0.543835	0.634614	0.718273	0.811727	0.853183
Potri.003G032600.v3.0	0	0	0	1.73123	1.74844	2.24339	0.562617	0.467334	0.548697
Potri.003G033600.v3.0	23.1452	18.5733	18.017	5.701	4.15738	4.47905	2.29432	2.41273	3.13769
Potri.003G034600.v3.0	1.77614	1.15749	1.53538	1.8776	1.11803	1.62338	45.5472	39.1352	39.4422
Potri.003G034700.v3.0	109.002	127.394	128.71	6.81176	6.90816	7.11961	3.42615	3.8907	4.6304
Potri.003G036500.v3.0	0	2.80883	3.1128	10.9553	22.4862	24.1589	7.72209	11.0249	11.6763
Potri.003G037200.v3.0	7.8631	5.47384	6.52951	0.890494	0.877238	1.49516	1.24146	0.331902	1.13069
Potri.003G038300.v3.0	49.6857	53.5048	55.8706	22.2784	22.6724	18.526	8.8151	7.08212	7.4719
Potri.003G038500.v3.0	1.23404	1.52367	1.49917	99.1299	97.9766	95.7004	25.1725	27.0801	25.1877
Potri.003G038600.v3.0	38.2899	35.2064	36.8487	9.84359	9.43852	8.20865	8.69343	7.60558	7.82933
Potri.003G039100.v3.0	6.55653	7.86278	8.93576	23.9837	23.4511	24.2367	33.0576	33.8962	33.1754
Potri.003G039400.v3.0	2.27609	3.12198	1.41014	0.690043	0.747828	0.935985	4.73074	3.70625	3.36699
Potri.003G040700.v3.0	0	0.096196	0	3.63387	4.36847	4.82804	4.03983	4.14788	3.60382
Potri.003G042700.v3.0	0	0	0	2.72263	3.45842	3.54139	4.28459	4.44928	3.85304
Potri.003G043700.v3.0	83.2571	77.1191	74.9527	257.973	211.427	176.693	390.188	388.334	376.892
Potri.003G044900.v3.0	0.0176973	0.0355881	0.0770122	2.31316	2.74124	2.9429	5.01537	5.08021	4.98126
Potri.003G045700.v3.0	259.802	254.997	264.931	70.5115	69.8628	71.0225	56.9824	55.8731	56.3242
Potri.003G046000.v3.0	0	0.164564	0	14.1206	15.1344	12.7791	6.79805	8.05776	6.51584
Potri.003G046200.v3.0	10.8447	9.70325	10.2599	135.48	127.062	124.703	157.595	154.209	148.603
Potri.003G046300.v3.0	2.97519	1.37896	1.09154	6.49887	7.39363	7.41342	6.43796	5.43561	4.98112
Potri.003G046800.v3.0	0	0	0.177395	1.23382	1.37762	1.58917	1.16215	1.34589	1.18821
Potri.003G047800.v3.0	0	0	0	0.209919	0.164071	0.0424825	1.07699	1.16157	0.972975
Potri.003G048200.v3.0	1.82997	0.729471	0.447387	1.78982	3.24003	1.24577	4.48129	5.12086	4.4186
Potri.003G050400.v3.0	0	0	0	12.328	11.7354	8.66341	16.2047	15.8705	16.1409
Potri.003G050900.v3.0	1.29232	2.18286	0.473382	112.065	89.0791	84.2306	67.217	69.0149	67.9814
Potri.003G051200.v3.0	5.83308	5.46994	4.27699	24.539	20.2511	24.8476	13.7127	14.2273	12.6519
Potri.003G051300.v3.0	6.55347	5.46553	6.14876	43.2263	39.1301	33.3161	80.2508	77.2041	73.7589
Potri.003G051600.v3.0	4.53385	5.53962	4.92856	28.1462	29.1655	26.4965	25.5539	26.2326	28.9222
Potri.003G052900.v3.0	10.4378	7.64409	10.9074	8.77606	9.9363	7.35922	52.2051	53.0584	50.452
Potri.003G053000.v3.0	0.262503	0.52609	0.379104	2.46717	2.14292	3.2018	5.13583	5.12347	4.83082
Potri.003G053100.v3.0	21.0758	15.462	15.1923	60.7171	56.2014	55.1008	92.6345	93.8591	88.0948
Potri.003G053200.v3.0	1.08308	1.12141	1.21292	2.88909	3.79852	4.63553	5.02332	5.21662	4.30521
Potri.003G053300.v3.0	0.643709	1.09583	1.38141	2.24605	3.00498	2.92124	3.55391	4.88744	3.90009
Potri.003G053600.v3.0	0.0572373	0	0	1.54478	1.87447	1.53745	5.04862	2.91688	4.79719
Potri.003G053800.v3.0	1.55398	1.80866	1.42262	8.2587	9.50796	9.42889	10.2124	9.3501	9.81749
Potri.003G053900.v3.0	0	0	0	32.6944	33.1105	31.686	4.78356	4.53899	4.93934
Potri.003G054200.v3.0	0	0	0	0.551087	0.523152	0.580502	1.47185	1.76258	1.59802
Potri.003G054800.v3.0	0.115187	0.115411	0.0714715	5.39763	5.09435	5.78735	7.71294	9.5225	8.18784
Potri.003G055000.v3.0	0	0	0	4.46178	3.26675	2.72647	6.67463	4.63866	4.50145
Potri.003G055200.v3.0	53.2139	47.2216	48.7737	9.0475	7.31865	6.75281	5.19506	5.48003	6.96626
Potri.003G056200.v3.0	82.6978	86.3467	92.1876	1.51882	0.912547	1.4835	38.4586	36.1197	37.1674
Potri.003G056900.v3.0	0.0921391	0	0	0.172336	0	0.168711	3.51674	3.25221	3.56357
Potri.003G058200.v3.0	0	0.328055	0.205057	1.49825	1.24466	1.27518	9.28511	10.4705	10.1546
Potri.003G058800.v3.0	0.482783	0.160301	0.150716	1.80477	1.57752	1.97648	1.52874	1.63068	1.55672
Potri.003G058900.v3.0	199.504	195.546	196.932	171.82	151.342	133.226	26.9386	27.5752	28.5987
Potri.003G059200.v3.0	0	0	0	0.898932	0.547991	0.482282	12.1001	12.5699	12.5694
Potri.003G059500.v3.0	5.16544	3.45158	3.67524	16.6468	15.9968	13.5521	20.7185	22.2909	20.7835
Potri.003G059700.v3.0	0	0	0	0.0636793	0	0	0.627956	0.779653	0.402831
Potri.003G059900.v3.0	0.344691	0.773025	0	2.39076	1.58773	1.33069	3.62898	4.38915	3.85259
[truncated: 7,739 more rows]
