# Supplementary material for: Transcriptomic and epigenomic remodeling occurs during vascular cambium periodicity in Populus tomentosa
Source: Hortic Res. 2021 May 1;8:102. doi: 10.1038/s41438-021-00535-w (PMC8087784; doi:10.1038/s41438-021-00535-w)
Supplement: Supplementary file 4 — Table S3 [file 41438_2021_535_MOESM4_ESM.xlsx]

## Sheet: Table S3a
Table S3a Differential expression genes associated with plant hormone signaling from the dormant, reactivating and active cambia of Populus tomentosa.
Note: DC, dormant cambium; RC, reactivating cambium; AC, active cambium.FPKM, fragments per kilobase of transcript per million fragments mapped.
Genes ID	DC FPKM	RC FPKM	AC FPKM	Annotation
Potri.008G127700	0	2.94972	7.0169	Auxin efflux carrier family protein
Potri.009G132100	0.0593548	3.36937	27.7859	Auxin influx carrier family protein
Potri.006G098300	0.539163	104.433	42.0181	Auxin resistant 1 family protein
Potri.004G211700	0.509024	1.01111	3.3824	Auxin response factor 10 family protein
Potri.012G106100	341.304	77.4756	72.0033	Auxin response factor 2 family protein
Potri.018G145800	0.189718	9.62922	6.02623	Auxin response factor 2 family protein
Potri.001G358500	6.70417	56.8652	19.049	Auxin response factor 6 family protein
Potri.003G056900	0.030713	0.113682	3.44417	Auxin-induced protein 22A
Potri.002G045000	0.174573	0.389295	1.90511	Auxin-induced protein 22B
Potri.001G177400	1.90238	5.64478	27.3487	Auxin-induced protein IAA4
Potri.005G053800	0.552983	28.6496	21.4823	Auxin-induced protein IAA4
Potri.013G041300	1.20161	17.3412	63.673	Auxin-induced protein IAA4
Potri.001G164300	0.454736	1.02924	1.90376	Auxin-responsive family protein
Potri.002G024500	0.0608023	0.277184	7.75611	Auxin-responsive family protein
Potri.002G108000	29.9252	334.107	320.021	Auxin-responsive family protein
Potri.002G176400	0	1.68385	11.7755	Auxin-responsive family protein
Potri.002G222600	0.176937	0.131944	1.02774	Auxin-responsive family protein
Potri.002G222700	16.8379	0.471116	0.642858	Auxin-responsive family protein
Potri.002G256600	146.35	34.4287	53.6694	Auxin-responsive family protein
Potri.004G164400	0	1.10468	8.15046	Auxin-responsive family protein
Potri.005G096400	6.78081	35.0765	77.3347	Auxin-responsive family protein
Potri.005G237000	0.250805	1.68964	3.01377	Auxin-responsive family protein
Potri.006G278100	0	0.0695603	3.45966	Auxin-responsive family protein
Potri.011G143400	2.02141	3.72334	0.897403	Auxin-responsive family protein
Potri.014G161700	0	0.075297	5.08668	Auxin-responsive family protein
Potri.018G063400	0.594613	0.205335	1.8201	Auxin-responsive family protein
Potri.002G206400	0.0264251	0.364132	11.0836	Auxin-responsive GH3 family protein
Potri.003G051300	6.05592	38.5575	77.0713	Auxin-responsive protein IAA27
Potri.004G050200	55.4387	188.958	125.864	Auxin response factor 3-like
Potri.009G011800	14.0397	89.5151	28.7188	Auxin response factor 4 isoform X1
Potri.005G236700	0.750632	14.0117	9.46908	Auxin response factor 5-like
Potri.008G172400	4.80847	27.8848	57.5991	Auxin-responsive protein IAA13-like
Potri.008G161200	0.0752119	0.588562	5.1352	Auxin-responsive protein IAA14 isoform X1
Potri.001G186100	71.6846	110.257	361.855	Auxin-responsive protein IAA27-like
Potri.006G066600	0.403183	2.15538	2.93507	Auxin-responsive protein IAA29-like
Potri.018G057000	0.68339	8.7466	8.86766	Auxin-responsive protein IAA2-like
Potri.010G112800	0.0112128	4.90985	3.49622	PIN1-like Auxin transport protein
Potri.008G129400	0.603762	22.866	15.3461	PIN1-like family protein
Potri.005G065400	1349.2	2.7527	0.224595	Gibberellin 20-oxidase family protein
Potri.012G132400	0.578222	1.90197	0	Gibberellin 20-oxidase family protein
Potri.014G073700	0	0.0585923	5.85697	Gibberellin 20-oxidase family protein
Potri.015G134600	122.07	1.16397	4.72164	Gibberellin 20-oxidase family protein
Potri.014G117300	0	0.190909	6.33918	Gibberellin 2-beta-dioxygenase 2 family protein
Potri.001G176600	42.4376	3.53208	1.34041	Gibberellin 3-beta-hydroxylase family protein
Potri.008G210900	100.171	0.440281	0.759194	AP2 domain transcription factor family protein
Potri.010G006800	327.914	105.366	2.00369	AP2 domain transcription factor family protein
Potri.003G136300	0.0530892	1.91521	0.826924	AP2 domain-containing transcription factor family protein
Potri.003G162500	184.722	161.434	2.86236	AP2 domain-containing transcription factor family protein
Potri.005G140900	2.48918	0.444206	1.68468	AP2 domain-containing transcription factor family protein
Potri.005G195000	70.4716	0.0846469	0.0606904	AP2 domain-containing transcription factor family protein
Potri.014G099900	19.0911	0	0	AP2 domain-containing transcription factor family protein
Potri.005G087200	171.485	0.0358342	0.0563363	Ethylene-responsive transcription factor
Potri.001G204200	61.7209	20.647	12.6251	Ethylene receptor family protein
Potri.008G164400	232.97	34.3465	34.9289	Ethylene receptor family protein
Potri.010G074300	92.8439	5.65488	8.00105	Ethylene receptor family protein
Potri.017G108500	826.77	109.57	4.98354	ABA-inducible family protein
Potri.015G062800	1.33628	79.0108	87.9973	ABA-responsive family protein
Potri.010G198800	52.2809	72.6474	305.707	Cytokinesis defective 1 family protein
Potri.014G069300	0.132274	0.605913	1.08284	Cytokinesis-related Sec1 family protein
Potri.002G030500	9.19843	0.74217	4.7474	Cytokinin oxidase 6 family protein
Potri.006G221000	0.904612	1.67168	63.4031	Cytokinin oxidase family protein
Potri.010G102900	0.180683	12.222	41.004	Cytokinin response 1 family protein

## Sheet: Table S3b
Table S3b Differential expression genes associated with cell division from the dormant, reactivating and active cambia of Populus tomentosa.
Note: DC, dormant cambium; RC, reactivating cambium; AC, active cambium.FPKM, fragments per kilobase of transcript per million fragments mapped.								Note: DC, dormant cambium; RC, reactivating cambium; AC, active cambium.FPKM, fragments per kilobase of transcript per million fragments mapped.								Note: DC, dormant cambium; RC, reactivating cambium; AC, active cambium.FPKM, fragments per kilobase of transcript per million fragments mapped.								Note: DC, dormant cambium; RC, reactivating cambium; AC, active cambium.FPKM, fragments per kilobase of transcript per million fragments mapped.								Note: DC, dormant cambium; RC, reactivating cambium; AC, active cambium.FPKM, fragments per kilobase of transcript per million fragments mapped.								Note: DC, dormant cambium; RC, reactivating cambium; AC, active cambium.FPKM, fragments per kilobase of transcript per million fragments mapped.								Note: DC, dormant cambium; RC, reactivating cambium; AC, active cambium.FPKM, fragments per kilobase of transcript per million fragments mapped.
Genes ID	DC FPKM	RC FPKM	AC FPKM	Annotation
Potri.005G116600	61.9301	580.856	1872.47	Histone H1
Potri.017G123700	44.1128	256.915	525.917	Histone H2B
Potri.001G016900	1.50831	13.4971	21.1207	Histone H3
Potri.002G028800	0.257779	48.3202	90.7212	Histone H3
Potri.003G210100	0.039486	1.89437	3.22867	Histone H3
Potri.014G096900	0.0391643	8.73289	12.9403	Histone H3
Potri.005G115300	0.379902	8.95634	18.6855	Histone H4
Potri.006G168100	1.61788	22.8401	25.9733	Histone H4
Potri.007G013300	9.7621	97.4946	40.4995	Histone H4
Potri.007G013500	0.531086	11.4132	9.57692	Histone H4
Potri.007G012500	4.56922	53.9855	49.7058	Histone H4
Potri.006G113200	0.908779	8.61852	10.437	Cell division control protein 2 B
Potri.016G142800	0.135382	12.7742	31.8403	Cell division control protein 2 B
Potri.001G250200	0.0459722	1.09542	1.17185	Cell division control protein 6
Potri.002G121500	0.0600579	1.32943	2.27636	Cyclin A3.1 family protein
Potri.014G021100	0.526877	1.28716	3.65865	Cyclin A3.1 family protein
Potri.003G058200	0.177704	1.33936	9.97007	Cyclin-A2-4-like
Potri.002G010000	0.0857553	3.65279	5.3381	Cyclin-B2-4-like
Potri.009G097800	0	2.95471	15.3926	Cyclin D3 family protein
Potri.002G123000	5.63878	31.0192	21.9555	Cyclin D3.1 family protein
Potri.008G146600	0.0769534	13.849	27.0219	Cyclin delta-1 family protein
Potri.010G095200	0.640008	7.41282	2.56728	Cyclin delta-1 family protein
Potri.001G177100	0.146852	2.71343	4.24189	Cyclin family protein
Potri.002G032300	17.6475	3.73703	4.31668	Cyclin family protein
Potri.005G033200	0	3.27444	7.86627	Cyclin family protein
Potri.005G181400	0	6.98074	7.61747	Cyclin family protein
Potri.007G121500	9.04402	4.77075	1.63045	Cyclin family protein
Potri.013G022600	0	1.18727	2.62644	Cyclin family protein
Potri.014G050400	0.0814259	1.26899	3.39766	Cyclin family protein
Potri.002G003400	0.0394712	5.91532	8.63777	Cyclin-dependent kinase family protein
Potri.005G257500	0.608083	18.8574	31.2955	Cyclin-dependent kinase family protein
Potri.016G055100	0.699737	2.22247	3.64107	Cyclin-related family protein
Potri.001G094200	20.1646	0.683426	1.01718	COP1-interactive protein 1
Potri.017G107500	114.308	23.3614	4.05949	COP1-interactive protein 1
Potri.010G128600	33.0576	16.7833	4.92836	PHYTOCHROME AND FLOWERING TIME 1 family protein
Potri.005G001800	92.3424	23.701	19.4788	Phytochrome-interacting factor 3 family protein
Potri.004G056900	0.085477	3.60896	18.0077	Dof zinc finger protein DOF2.3
Potri.006G084200	0.374642	10.5163	11.1804	Dof zinc finger protein DOF2.4
Potri.004G038800	1.56957	3.26986	10.911	Dof-type zinc finger protein
Potri.011G047500	0	1.67924	12.2809	Dof-type zinc finger protein
Potri.005G134200	1.71107	8.57879	18.8684	Dof zinc finger protein DOF1.1
Potri.011G055600	1.41921	14.8115	16.2405	Dof zinc finger protein DOF1.4
Potri.010G205400	0.300724	1.03994	1.17976	Dof zinc finger protein DOF3.6
Potri.001G397800	1.43401	5.57417	7.81312	Transcription factor LHW-like
Potri.009G017700	2.31985	29.027	11.5167	Transcription factor LHW-like
Potri.001G216900	11.7894	85.7977	35.5487	Transcription factor LHW-lik
Potri.013G102600	0	1.15112	5.29357	MADS box transcription factor
Potri.002G028400	0.680904	7.83828	5.97462	MADS-box protein GmNMH7
Potri.007G115200	0.413158	0.366519	18.5464	MADS-box transcription factor family protein
Potri.002G105600	27.6285	52.8886	146.764	MADS-box protein JOINTLESS
Potri.017G044500	7.79417	2.69399	18.3263	MADS-box protein JOINTLESS-like
Potri.002G151700	0.387438	2.2193	2.95163	MADS-box protein SOC1
Potri.010G167300	0.319796	1.14725	1.04834	MADS-box protein SVP isoform X1

## Sheet: Table S3c
Table S3c Differential expression genes associated with copper-binding proteins from the dormant, reactivating and active cambia of Populus tomentosa.
Note: DC, dormant cambium; RC, reactivating cambium; AC, active cambium.FPKM, fragments per kilobase of transcript per million fragments mapped.
Genes ID	DC FPKM	RC FPKM	AC FPKM	Annotation
Potri.001G354500	0.763722	32.6702	9.18065	AWPM-19-like membrane family protein
Potri.008G200000	0.167134	134.805	74.1236	AWPM-19-like membrane family protein
Potri.011G077800	1.05459	126.25	37.841	AWPM-19-like membrane family protein
Potri.001G452400	1.59947	6.88043	84.0978	Copper chaperone-related family protein
Potri.005G026100	0	1.07936	7.56072	Copper chaperone-related family protein
Potri.012G007300	0.0379149	0.23792	44.7453	Copper-binding family protein
Potri.015G003800	0	1.0529	24.7579	Copper-binding family protein
Potri.015G003900	0.108567	0.554049	1.33742	Copper-binding family protein
Potri.015G144300	0	1.67672	16.525	Copper-binding family protein
Potri.016G006600	2.96547	15.3426	101.606	Copper-binding family protein
Potri.011G154700	0.466658	10.3185	45.1338	Vacuolar protein sorting-associated protein 2
Potri.001G442500	1.79377	6.10341	13.3531	Vacuolar protein sorting-associated protein 2
Potri.001G119800	0.984311	15.7575	76.3593	Vacuolar-processing enzyme
Potri.003G155300	8.22089	1.54983	2.24042	Vacuolar-sorting receptor 6
Potri.013G021700	0.629185	11.1305	12.1879	Vacuole membrane protein KMS1-like
Potri.013G031400	1.54857	6.39093	25.6133	Vesicle-associated protein 1-2 isoform X2
Potri.016G139800	0.449608	4.054	3.63489	Vacuolar ATP synthase subunit E family protein
Potri.003G112600	0.031612	0.0565808	0.529775	Vacuolar invertase family protein
Potri.002G071600	0.389321	0.85873	1.62099	Vacuolar protein-sorting protein 45
Potri.019G104000	1.66404	6.48736	9.19141	Secretory carrier-associated membrane protein
Potri.005G165700	10.7412	0.574248	3.42822	Methyltransferase-related family protein
Potri.018G120000	2.57419	0.372992	1.30816	Methyltransferase-related family protein
Potri.002G077100	0.382581	0.375131	1.51013	probable methyltransferase PMT10
Potri.001G454300	2.46876	69.4189	44.9539	probable methyltransferase PMT17
Potri.003G102400	0.568288	2.55446	4.93843	probable methyltransferase PMT20
Potri.003G102600	0.136059	0.792744	1.65817	probable methyltransferase PMT20
Potri.005G065200	2.76339	2.87623	8.86977	probable methyltransferase PMT26
Potri.001G271700	114.848	4.93408	0.964865	Kinase MMK4 family protein
Potri.009G066100	35.16	7.50099	10.5822	Kinase MMK4 family protein
Potri.004G138300	26.5788	1.72726	5.01574	Kinase SPK-3 family protein
Potri.005G231100	102.785	39.6432	24.4192	MAP kinase PsMAPK2 family protein
Potri.016G013700	0.390442	0.724303	#REF!	Rho GDP-dissociation inhibitor 1
Potri.002G014700	2.02782	11.2395	#REF!	Rho-GTPase-activating family protein

## Sheet: Table S3d
Table S3d Differential expression genes associated with cell expansion and cell wall biosynthesis from the dormant, reactivating and active cambia of Populus tomentosa.
Note: DC, dormant cambium; RC, reactivating cambium; AC, active cambium.FPKM, fragments per kilobase of transcript per million fragments mapped.
Genes ID	DC FPKM	RC FPKM	AC FPKM	Annotation
Potri.014G115000	0	8.55277	64.8061	Xyloglucan endotransglucosylase/hydrolase protein 33 precursor
Potri.013G152400	42.8785	172.702	1239.61	Xyloglucan endotransglucosylase/hydrolase protein 9 precursor
Potri.019G125000	0.505693	45.6509	514.027	Xyloglucan endotransglucosylase/hydrolase protein 9 precursor
Potri.001G136100	0	0.794137	1.1891	Xyloglucan endotransglycosylase 2 family protein
Potri.008G138400	1.02127	29.404	35.5727	Xyloglucan endotransglycosylase family protein
Potri.001G092200	0.114379	21.7748	14.8487	Endo-1,4-beta-glucanase
Potri.016G138600	0.0908154	2.81267	4.01639	Endo-1,4-beta-mannanase
Potri.008G088300	0.115166	39.3478	15.0771	Expansin 4 family protein
Potri.010G167200	0	2.97452	26.7466	Expansin 4 family protein
Potri.006G086100	0.0217684	77.5044	58.9682	Expansin family protein
Potri.013G060800	0.102445	2.50741	1.26421	Expansin S1 precursor family protein
Potri.013G154700	0	0.858499	1.35469	Expansin S1 precursor family protein
Potri.017G140000	1.78093	23.8939	47.4888	Expansin S1 precursor family protein
Potri.015G013700	0.428836	43.3835	115.888	Pectin methylesterase family protein
Potri.003G046200	10.2693	129.082	153.469	Pectinacetylesterase family protein
Potri.004G233900	1.90535	25.8787	20.2208	Pectinacetylesterase family protein
Potri.012G142300	0	0	2.40537	Pectinacetylesterase family protein
Potri.002G202600	2.80169	0.0957772	0.0223159	Pectinesterase family protein
Potri.003G072800	0.0489132	14.6298	3.00587	Pectinesterase family protein
Potri.005G061500	0.105381	2.97523	8.97967	Pectinesterase family protein
Potri.006G134600	0.0159036	1.18707	13.1429	Pectinesterase family protein
Potri.013G013200	0.0316349	43.784	13.3978	Pectinesterase family protein
Potri.006G134500	0.0169699	18.5859	16.2494	Pectinesterase PPE8B precursor family protein
Potri.013G079700	0.135591	4.82482	21.0317	NAC domain-containing protein 18-like isoform X1
Potri.002G037100	0.0567089	0.387235	11.163	NAC domain-containing protein 21/22-like
Potri.004G049300	1.53597	0.346966	7.57272	NAC domain-containing protein 8
Potri.003G089800	1.06402	23.8013	49.5641	NAC domain-containing protein 86
Potri.012G038100	0	13.086	7.05899	NAC domain-containing protein 86-like isoform X2
Potri.009G161300	0.0632949	7.08988	2.12993	NAC domain-containing protein 89-like isoform X1
Potri.011G046700	0	0.0860455	5.30958	NAC transcription factor 25-like
Potri.015G102100	0	1.40745	1.67095	NAC transcription factor 25-like
Potri.005G086400	0.643917	1.50235	11.4266	WRKY transcription factor 13 family protein
Potri.005G141400	100.865	14.5787	14.1654	WRKY transcription factor 15 family protein
Potri.010G163000	12.5911	1.38872	2.00337	WRKY transcription factor 3 family protein
Potri.011G169300	0.697816	9.07229	8.43065	WRKY transcription factor 34 family protein
Potri.005G055300	0.765397	25.5031	18.061	WRKY transcription factor 39 family protein
Potri.001G044500	44.1516	0.826242	1.18706	WRKY transcription factor 40 family protein
Potri.001G092900	0	0.544851	0.691247	WRKY transcription factor 41 family protein
Potri.005G085200	0.211183	1.77853	10.4809	WRKY transcription factor 51 family protein
Potri.003G138600	0.824128	1.78488	0.240734	WRKY transcription factor 53 family protein
Potri.004G007500	3.93728	0.0500144	0	WRKY transcription factor 6 family protein
