# Supplementary material for: Transcriptomic and epigenomic remodeling occurs during vascular cambium periodicity in Populus tomentosa
Source: Hortic Res. 2021 May 1;8:102. doi: 10.1038/s41438-021-00535-w (PMC8087784; doi:10.1038/s41438-021-00535-w)
Supplement: Supplementary file 6 — Table S5 [file 41438_2021_535_MOESM6_ESM.xlsx]

## Sheet: Table S5
Table S5 All differential expression miRNAs from the dormant, reactivating and active cambium of Populus tomentosa.
Note: DC, dormant cambium; RC, reactivating cambium; AC, active cambium.FPKM, fragments per kilobase of transcript per million fragments mapped.																								Note: DC, dormant cambium; RC, reactivating cambium; AC, active cambium.FPKM, fragments per kilobase of transcript per million fragments mapped.								Note: DC, dormant cambium; RC, reactivating cambium; AC, active cambium.FPKM, fragments per kilobase of transcript per million fragments mapped.								Note: DC, dormant cambium; RC, reactivating cambium; AC, active cambium.FPKM, fragments per kilobase of transcript per million fragments mapped.								Note: DC, dormant cambium; RC, reactivating cambium; AC, active cambium.FPKM, fragments per kilobase of transcript per million fragments mapped.
miRNA ID	DC FPKM	RC FPKM	AC FPKM
ptc-miR1444d	3.56994	3.09688	22.4401
ptc-miR1447	3001.32	3908.15	1118.06
ptc-miR1448	7801.74	19514.7	14471.8
ptc-miR1450	20277.3	33377.7	12844
ptc-miR156a	1170.59	1179.71	393.3
ptc-miR156g	1621.86	3578.33	1110.25
ptc-miR159d	1245.25	2087.85	2814.39
ptc-miR160a	324.324	783.879	771.674
ptc-miR160b-3p	285.739	392.281	111.391
ptc-miR160e-5p	115.648	614.828	247.885
ptc-miR160h	5.57646	7.65128	47.443
ptc-miR162a	13323.1	26579.9	10857.1
ptc-miR164a	3102.47	2565.63	4886.19
ptc-miR166n	33042	44767.7	10840.8
ptc-miR166p	125.415	155.44	40.5378
ptc-miR167a	120.556	745.685	237.697
ptc-miR167e	653.154	1643.98	1783.31
ptc-miR167f-3p	1.53535	4.36056	41.1071
ptc-miR167f-5p	40.5959	220.196	204.723
ptc-miR168a-3p	38690.9	24065.5	7961.71
ptc-miR168a-5p	6888.12	6219.33	1158.36
ptc-miR169ac	11.09	24.3472	55.4474
ptc-miR169i	20.5161	31.0505	3.14288
ptc-miR169n-3p	0	0	50.0487
ptc-miR169r	8.98974	15.5321	0
ptc-miR169u-5p	0	4.52036	17.8391
ptc-miR171a-3p	1.18998	12.0679	65.8973
ptc-miR171a-5p	3.63284	7.81108	46.8756
ptc-miR171l-5p	16842.3	13795.3	29494.7
ptc-miR172a	4145.5	3618.99	573.747
ptc-miR172d	316.877	355.172	92.5336
ptc-miR172g-3p	486.986	931.303	253.251
ptc-miR172h-5p	460.989	705.044	120.759
ptc-miR2111a	49.2739	502.421	378.05
ptc-miR3627a	0	0	26.3287
ptc-miR390a	29.4429	88.8747	138.518
ptc-miR390d-3p	21.2697	89.1162	76.6699
ptc-miR393a-3p	4.26068	10.016	144.112
ptc-miR393a-5p	2038.29	1997.92	597.229
ptc-miR395b	949.475	1194.66	336.172
ptc-miR396a	37504.7	40974.5	68524.8
ptc-miR396c	11834.3	20731.1	29958
ptc-miR396e-3p	9648.12	12091.4	16787.6
ptc-miR396f	701.503	1794	574.405
ptc-miR396g-5p	1643.79	3475.22	1091.05
ptc-miR398a	0	4.52717	41.9338
ptc-miR398b	159.875	38.5284	154.545
ptc-miR398c-5p	29.9478	6.93954	31.1261
ptc-miR399a	25.6871	5.41233	92.8725
ptc-miR399b	26.5946	7.81108	1196.53
ptc-miR399d	42.8528	9.52298	216.402
ptc-miR399e	267.624	119.409	1480.97
ptc-miR399f	151.421	74.8246	1997.58
ptc-miR399i	9.55467	3.99566	308.596
ptc-miR403a	2873.16	4291.71	1211.01
ptc-miR408-3p	45.0413	69.5789	159.354
ptc-miR473a-5p	18.1389	26.9155	1048.13
ptc-miR475a-3p	1165.93	1693.25	409.94
ptc-miR477d-5p	0	5.49563	353.07
ptc-miR482a.2	9661.14	28299.9	14130.2
ptc-miR482b-3p	654.715	1894.71	1169.64
ptc-miR482b-5p	31.1069	105.68	22.2788
ptc-miR482c-3p	6.29526	17.2055	126.563
ptc-miR482c-5p	0	0	25.6332
ptc-miR482d-3p	33.5778	67.6107	98.8556
ptc-miR6421-3p	1395.91	2073.25	222.034
ptc-miR6421-5p	345.916	165.81	38.2567
ptc-miR6425a-3p	16.6637	1275.95	370.86
ptc-miR6425a-5p	5.294	307.522	185.085
ptc-miR6427-3p	3443.69	2006.76	841.337
ptc-miR6427-5p	1607.15	3169.52	343.934
ptc-miR6438a	1093.69	769.958	387.109
ptc-miR6457b	47.1736	79.9309	19.4937
ptc-miR6462a	3.97821	3.89192	99.3083
ptc-miR6466-5p	18.6662	52.0963	1.9603
ptc-miR6471	148.69	152.317	20.09
ptc-miR6474	123.034	167.858	57.989
ptc-miR6477	18.4214	7.55436	33.8641
ptc-miR6478	350.166	255.192	89.0021
ptc-miR7827	623.345	486.717	155.95
unconservative_Chr01_1407	2.44286	0.801855	87.9959
unconservative_Chr01_3162	9.92811	5.23891	65.2368
unconservative_Chr01_4280	0	15.7684	23.4444
unconservative_Chr02_5333	20.8615	21.5796	1.18259
unconservative_Chr02_5360	6.986	0.711741	23.6408
unconservative_Chr02_5419	313.44	206.245	591.267
unconservative_Chr02_6849	1304.95	924.996	412.938
unconservative_Chr03_7730	64.2444	59.1684	121.75
unconservative_Chr03_7990	35.053	18.4896	77.1569
unconservative_Chr03_9468	21.2377	25.4443	61.2963
unconservative_Chr04_11005	89.2043	45.2536	7.43632
unconservative_Chr04_11058	127.544	73.8221	307.806
unconservative_Chr04_11123	36.7423	21.6289	6.12442
unconservative_Chr04_11879	1892.74	1483.6	699.923
unconservative_Chr04_9777	471.591	267.854	449.281
unconservative_Chr05_12028	27.9104	12.2481	46.6792
unconservative_Chr05_12030	27.9104	12.2481	46.6792
unconservative_Chr05_12182	18774.3	14601.6	1820.39
unconservative_Chr05_12183	18774.3	14601.6	1820.39
unconservative_Chr05_12650	30.538	24.1699	61.4406
unconservative_Chr05_13361	3525.89	2125.99	1057.44
unconservative_Chr05_13699	14.3775	57.5586	10.7255
unconservative_Chr05_14871	134.659	208.144	265.641
unconservative_Chr06_16421	163.261	496.495	323.638
unconservative_Chr06_16462	6.48398	2.22534	32.3589
unconservative_Chr06_17074	90.1803	66.7143	14.7935
unconservative_Chr08_19087	1164.65	504.667	51.5249
unconservative_Chr08_20045	438.287	120.693	2.98154
unconservative_Chr08_20094	25.4018	19.3747	61.0026
unconservative_Chr08_20129	0	26.1969	62.958
unconservative_Chr08_20321	11.8717	6.40122	39.9384
unconservative_Chr09_21199	337.147	162.289	455.658
unconservative_Chr10_22466	446.027	258.879	1201.1
unconservative_Chr10_22565	7.11181	19.7011	0
unconservative_Chr10_23264	19.1723	59.5765	0
unconservative_Chr10_23341	1449.91	732.242	502.793
unconservative_Chr10_23409	13.9384	8.09268	81.8262
unconservative_Chr11_25509	360.674	171.878	413.478
unconservative_Chr12_26239	1243.64	1075.24	363.331
unconservative_Chr12_27000	1243.64	1075.24	363.331
unconservative_Chr12_27371	149.765	190.444	323.879
unconservative_Chr12_27494	73.3599	253.784	53.6315
unconservative_Chr13_27500	3044.89	226.766	68.6692
unconservative_Chr13_27501	3044.89	226.766	68.6692
unconservative_Chr13_27527	237.997	172.314	2327.31
unconservative_Chr13_27964	52.4355	73.8742	21.1603
unconservative_Chr13_28145	1054.68	865.613	3678.29
unconservative_Chr13_29259	11719.3	13993	94386.4
unconservative_Chr13_29260	11719.3	13993	94386.4
unconservative_Chr13_29390	19.6715	17.7506	1.18259
unconservative_Chr13_29438	9.70854	403.302	54.4914
unconservative_Chr13_29513	69.0055	21.3093	33.2007
unconservative_Chr13_29828	8378.89	1998.08	2279.91
unconservative_Chr13_29829	8378.89	1998.08	2279.91
unconservative_Chr13_30000	1054.68	866.325	3678.29
unconservative_Chr14_31299	609.84	897.367	223.013
unconservative_Chr14_32384	609.84	897.367	223.013
unconservative_Chr14_32438	609.84	897.367	223.013
unconservative_Chr15_34312	815.16	732.825	1525.11
unconservative_Chr15_34882	73.3599	253.784	53.6315
unconservative_Chr16_34893	4.60604	44.4722	12.0053
unconservative_Chr16_35892	823.222	253.864	130.912
unconservative_Chr16_35897	90.1229	36.8618	28.8431
unconservative_Chr16_36389	434.756	228.981	700.133
unconservative_Chr17_37307	102.4	74.4369	230.141
unconservative_Chr18_38967	61.902	26.0303	137.411
unconservative_Chr18_39523	2132.25	3180.62	554.747
unconservative_Chr18_39632	4.82282	3.99566	25.3896
unconservative_Chr18_40177	163.261	496.495	323.638
unconservative_Chr18_40348	37934.8	24079.1	44868.6
unconservative_Chr18_40350	111.264	123.533	725.934
unconservative_Chr18_40351	111.264	123.533	725.934
unconservative_Chr19_40773	565.249	306.283	651.228
unconservative_Chr19_40927	77.3156	41.1566	122.574
unconservative_Chr19_41135	8378.89	1998.08	2279.91
unconservative_Chr19_42109	426.396	363.035	55.4154
unconservative_scaffold_1425_48418	153.084	153.926	11.3569
unconservative_scaffold_1484_48458	222.265	209.473	13.6429
unconservative_scaffold_20_42740	487.249	180.373	974.805
unconservative_scaffold_397_47642	1259.36	1651.87	386.911
unconservative_scaffold_592_47878	102.523	106.688	29.245
unconservative_scaffold_79_46083	3500.83	1352.46	400.453
