# Supplementary material for: Transcriptomic and epigenomic remodeling occurs during vascular cambium periodicity in Populus tomentosa
Source: Hortic Res. 2021 May 1;8:102. doi: 10.1038/s41438-021-00535-w (PMC8087784; doi:10.1038/s41438-021-00535-w)
Supplement: Supplementary file 7 — Table S6 [file 41438_2021_535_MOESM7_ESM.xlsx]

## Sheet: Sheet1
Table S6 Pairwise expression correlations of all miRNAs and target genes-
miRNA	Target gene	Person correlation coefficient	P value
unconservative_Chr05_12182	Potri.014G123200	-0.990284	2.94838e-07
unconservative_Chr05_12183	Potri.014G123200	-0.990284	2.94838e-07
ptc-miR396a	Potri.015G092000	-0.989449	3.93199e-07
ptc-miR172a	Potri.019G072800	-0.986667	8.89509e-07
ptc-miR172a	Potri.007G092500	-0.985683	1.14024e-06
ptc-miR396e-3p	Potri.004G153500	-0.985088	1.31415e-06
ptc-miR167e	Potri.006G010300	-0.982866	2.13184e-06
ptc-miR394a-5p	Potri.007G113300	-0.981277	2.90357e-06
ptc-miR394a-5p	Potri.005G144800	-0.980152	3.55739e-06
unconservative_Chr05_12182	Potri.009G042000	-0.978042	5.05624e-06
unconservative_Chr05_12183	Potri.009G042000	-0.978042	5.05624e-06
ptc-miR167e	Potri.002G149800	-0.976996	5.94392e-06
ptc-miR160a	Potri.008G039000	-0.975344	7.56537e-06
ptc-miR172d	Potri.007G091600	-0.973788	9.35809e-06
unconservative_Chr06_17074	Potri.008G026000	-0.973435	9.80273e-06
ptc-miR167e	Potri.015G134600	-0.973274	1.00111e-05
ptc-miR396c	Potri.007G090400	-0.972588	1.09319e-05
ptc-miR6478	Potri.001G177500	-0.972482	1.10799e-05
ptc-miR319e	Potri.001G321000	-0.971453	1.25864e-05
unconservative_Chr06_17074	Potri.009G099500	-0.971417	1.26405e-05
unconservative_Chr06_17074	Potri.004G096100	-0.971093	1.31455e-05
ptc-miR167e	Potri.014G138400	-0.970996	1.33e-05
unconservative_Chr10_22466	Potri.006G273300	-0.970585	1.39643e-05
unconservative_Chr05_12182	Potri.001G090500	-0.970377	1.43101e-05
unconservative_Chr05_12183	Potri.001G090500	-0.970377	1.43101e-05
ptc-miR172d	Potri.016G084500	-0.970227	1.45646e-05
ptc-miR396g-5p	Potri.003G100800	-0.97004	1.48839e-05
ptc-miR172a	Potri.015G099400	-0.969762	1.53684e-05
ptc-miR396e-3p	Potri.012G060200	-0.969726	1.54319e-05
ptc-miR172a	Potri.016G047500	-0.969606	1.56458e-05
ptc-miR394a-5p	Potri.017G073200	-0.968914	1.69173e-05
ptc-miR172a	Potri.003G132000	-0.968125	1.8453e-05
ptc-miR7827	Potri.009G103200	-0.966344	2.22822e-05
ptc-miR6425a-5p	Potri.015G103800	-0.966295	2.23939e-05
ptc-miR168a-3p	Potri.016G066700	-0.96599	2.31056e-05
ptc-miR164a	Potri.009G075800	-0.965949	2.32019e-05
unconservative_Chr06_17074	Potri.006G200400	-0.96574	2.37e-05
ptc-miR396f	Potri.012G022600	-0.964819	2.59823e-05
ptc-miR2111a	Potri.012G134900	-0.96473	2.62108e-05
unconservative_scaffold_1425_48418	Potri.013G027200	-0.963843	2.85648e-05
ptc-miR396f	Potri.003G100800	-0.963459	2.96293e-05
ptc-miR172a	Potri.003G033700	-0.963361	2.99072e-05
ptc-miR167e	Potri.009G069200	-0.962013	3.38932e-05
ptc-miR156a	Potri.014G057800	-0.960224	3.97466e-05
unconservative_Chr06_17074	Potri.002G070900	-0.959823	4.11506e-05
unconservative_Chr05_13441	Potri.001G072800	-0.959613	4.19005e-05
ptc-miR172a	Black_Cottonwood_newGene_358	-0.959037	4.40016e-05
ptc-miR172g-3p	Potri.010G192400	-0.958762	4.50345e-05
ptc-miR475a-5p	Potri.002G014300	-0.958114	4.75279e-05
ptc-miR167f-5p	Potri.002G032400	-0.957946	4.81903e-05
ptc-miR156a	Potri.010G058200	-0.956077	5.60087e-05
unconservative_Chr06_17074	Potri.005G181900	-0.955479	5.86888e-05
ptc-miR172d	Potri.007G092500	-0.95518	6.00643e-05
ptc-miR172a	Potri.016G084500	-0.955117	6.03541e-05
ptc-miR167e	Potri.014G131000	-0.954744	6.21074e-05
ptc-miR396a	Potri.T110800	-0.954709	6.22722e-05
ptc-miR399e	Potri.009G012400	-0.95447	6.34145e-05
ptc-miR394a-5p	Potri.010G122500	-0.954386	6.38219e-05
ptc-miR156a	Potri.016G048500	-0.95434	6.4043e-05
ptc-miR2111a	Potri.002G136600	-0.954312	6.41815e-05
ptc-miR396e-3p	Potri.007G146500	-0.954144	6.49968e-05
unconservative_Chr06_17074	Potri.001G007200	-0.953771	6.6841e-05
ptc-miR167e	Potri.008G149300	-0.953585	6.77787e-05
ptc-miR156a	Potri.006G134600	-0.953264	6.94114e-05
ptc-miR172a	Potri.005G254000	-0.952721	7.22329e-05
ptc-miR156a	Potri.018G150700	-0.952635	7.26886e-05
ptc-miR160a	Potri.013G022200	-0.951623	7.8192e-05
ptc-miR159d	Potri.010G157700	-0.951161	8.08024e-05
unconservative_Chr06_17074	Potri.014G038400	-0.950729	8.32955e-05
ptc-miR393a-3p	Potri.010G158300	-0.949847	8.85568e-05
ptc-miR166p	Potri.001G158200	-0.949661	8.96941e-05
ptc-miR398b	Potri.001G423700	-0.948897	9.44765e-05
ptc-miR172d	Potri.003G132000	-0.94854	9.67732e-05
ptc-miR473a-5p	Potri.001G324200	-0.948009	0.000100261
unconservative_Chr10_22466	Potri.004G020300	-0.947361	0.000104636
ptc-miR396e-3p	Potri.005G250700	-0.945806	0.000115682
ptc-miR160a	Potri.001G177300	-0.945759	0.000116029
ptc-miR394a-5p	Potri.009G096600	-0.945519	0.000117803
ptc-miR2111a	Potri.016G096500	-0.94525	0.000119823
ptc-miR396c	Potri.005G215800	-0.94363	0.000132485
ptc-miR394a-5p	Potri.001G026800	-0.943476	0.000133737
ptc-miR1448	Potri.007G099700	-0.943144	0.000136456
unconservative_Chr06_17074	Potri.012G142300	-0.942628	0.000140772
ptc-miR172a	Potri.014G143800	-0.942428	0.000142464
ptc-miR172a	Potri.006G132400	-0.942346	0.000143165
ptc-miR172h-5p	Potri.006G220900	-0.942292	0.000143625
ptc-miR396c	Potri.019G019200	-0.942134	0.000144984
ptc-miR6427-3p	Potri.001G112600	-0.941948	0.000146595
ptc-miR167f-5p	Potri.005G117300	-0.941715	0.000148631
ptc-miR167f-5p	Potri.010G189800	-0.941705	0.000148722
unconservative_Chr19_42109	Potri.002G059700	-0.940604	0.000158615
ptc-miR159d	Potri.011G083100	-0.940179	0.000162549
unconservative_Chr06_17074	Potri.010G191500	-0.940024	0.00016401
unconservative_Chr06_17074	Potri.008G028900	-0.939961	0.000164601
ptc-miR160e-5p	Potri.018G081300	-0.9399	0.000165175
unconservative_Chr06_17074	Potri.006G039300	-0.939513	0.000168867
unconservative_Chr05_13441	Potri.006G185100	-0.939318	0.000170741
ptc-miR159d	Potri.004G065800	-0.938282	0.000180976
unconservative_Chr06_16421	Potri.005G044900	-0.938211	0.000181699
unconservative_Chr18_40177	Potri.005G044900	-0.938211	0.000181699
unconservative_Chr13_29390	Potri.013G023100	-0.937499	0.000188999
unconservative_Chr19_42109	Potri.005G033400	-0.93729	0.000191178
ptc-miR156a	Potri.012G100700	-0.937143	0.000192723
ptc-miR156a	Potri.003G132000	-0.93704	0.000193812
ptc-miR172h-5p	Potri.006G193500	-0.936616	0.000198333
ptc-miR172a	Potri.T004600	-0.936488	0.000199714
ptc-miR6425a-3p	Potri.007G036600	-0.936097	0.000203973
ptc-miR172d	Potri.015G099400	-0.934973	0.000216566
ptc-miR6474	Potri.007G070400	-0.934782	0.000218759
ptc-miR167f-5p	Potri.008G149300	-0.934661	0.000220155
ptc-miR6438a	Potri.005G143500	-0.934159	0.000226016
unconservative_Chr06_17074	Potri.017G112900	-0.93392	0.000228842
ptc-miR396c	Potri.006G191800	-0.933875	0.000229386
unconservative_Chr12_26239	Potri.T045300	-0.933794	0.000230349
unconservative_Chr12_27000	Potri.T045300	-0.933794	0.000230349
unconservative_Chr05_13441	Potri.019G059400	-0.933282	0.00023653
ptc-miR1448	Potri.004G064400	-0.933265	0.000236736
unconservative_Chr06_17074	Potri.019G120000	-0.932689	0.000243819
ptc-miR396c	Potri.014G116600	-0.932429	0.000247072
ptc-miR159d	Potri.001G224500	-0.932207	0.000249865
unconservative_Chr13_29390	Potri.004G034200	-0.932147	0.000250625
ptc-miR172a	Potri.013G104100	-0.931521	0.000258645
ptc-miR169n-3p	Potri.010G199000	-0.931264	0.000261998
ptc-miR172b-5p	Potri.012G022600	-0.930969	0.000265882
ptc-miR396c	Potri.019G049400	-0.930932	0.000266364
ptc-miR6471	Potri.003G066600	-0.930342	0.000274256
unconservative_Chr06_17074	Potri.001G315900	-0.930231	0.000275761
unconservative_Chr06_17074	Potri.006G037000	-0.930027	0.00027853
ptc-miR396g-5p	Potri.012G022600	-0.929941	0.000279703
ptc-miR172a	Potri.010G234400	-0.929523	0.00028547
unconservative_Chr06_17074	Potri.002G023900	-0.929208	0.000289869
ptc-miR167f-5p	Potri.002G009700	-0.928827	0.000295263
ptc-miR472b	Potri.T025800	-0.928019	0.000306901
ptc-miR172d	Potri.001G422800	-0.927935	0.000308137
unconservative_Chr06_17074	Potri.016G040500	-0.926636	0.000327602
ptc-miR6421-5p	Potri.011G019200	-0.926579	0.000328469
ptc-miR167f-5p	Potri.011G154000	-0.926444	0.000330537
ptc-miR6427-3p	Potri.002G049600	-0.926206	0.000334215
unconservative_Chr06_17074	Potri.009G156000	-0.926087	0.000336074
ptc-miR319e	Potri.012G081800	-0.925814	0.000340346
ptc-miR172a	Potri.006G077000	-0.924962	0.000353914
ptc-miR169n-3p	Potri.012G014000	-0.923808	0.000372907
unconservative_Chr06_17074	Potri.005G088400	-0.923556	0.000377155
ptc-miR172d	Potri.019G072800	-0.922505	0.000395189
ptc-miR395b	Potri.002G253400	-0.922499	0.000395305
unconservative_Chr06_17074	Potri.003G125600	-0.922384	0.000397311
unconservative_Chr05_13441	Potri.005G134200	-0.922092	0.000402442
unconservative_Chr05_12182	Potri.014G040400	-0.920819	0.000425395
unconservative_Chr05_12183	Potri.014G040400	-0.920819	0.000425395
unconservative_Chr15_34312	Potri.017G036900	-0.92	0.000440646
unconservative_Chr06_16421	Potri.010G028900	-0.919917	0.000442202
unconservative_Chr18_40177	Potri.010G028900	-0.919917	0.000442202
ptc-miR167f-5p	Potri.004G142300	-0.919681	0.000446672
ptc-miR396e-3p	Potri.015G049900	-0.919436	0.00045135
ptc-miR172h-5p	Potri.005G067800	-0.919388	0.000452268
ptc-miR159d	Potri.014G054700	-0.919236	0.000455193
ptc-miR319e	Potri.001G317600	-0.918903	0.000461634
ptc-miR160a	Potri.017G031700	-0.918804	0.000463562
unconservative_Chr12_26239	Potri.017G026200	-0.917394	0.000491672
unconservative_Chr12_27000	Potri.017G026200	-0.917394	0.000491672
ptc-miR1447	Potri.014G039900	-0.917361	0.000492336
ptc-miR390d-3p	Potri.001G142100	-0.916363	0.000512944
ptc-miR172a	Potri.007G010000	-0.916093	0.00051864
ptc-miR1447	Potri.008G202100	-0.916058	0.000519376
ptc-miR6476a	Potri.010G038600	-0.915781	0.000525249
ptc-miR172a	Potri.006G046000	-0.915553	0.00053012
unconservative_Chr14_31299	Potri.002G166100	-0.914112	0.00056166
unconservative_Chr14_32384	Potri.002G166100	-0.914112	0.00056166
unconservative_Chr14_32438	Potri.002G166100	-0.914112	0.00056166
unconservative_Chr06_17074	Potri.002G041800	-0.913498	0.000575471
ptc-miR399d	Potri.013G113700	-0.913463	0.000576266
unconservative_Chr05_13699	Potri.T026600	-0.912425	0.000600213
unconservative_Chr13_29390	Potri.016G041100	-0.91239	0.000601014
ptc-miR172d	Potri.010G192400	-0.911457	0.000623133
ptc-miR6421-5p	Potri.013G014300	-0.91144	0.000623554
ptc-miR396g-5p	Potri.003G023800	-0.910577	0.000644515
ptc-miR1448	Potri.001G229000	-0.910002	0.000658754
ptc-miR7827	Potri.002G161600	-0.909878	0.000661849
unconservative_Chr06_17074	Potri.012G016600	-0.909531	0.000670595
ptc-miR6478	Potri.003G056900	-0.908663	0.000692763
ptc-miR167f-5p	Potri.005G092700	-0.908537	0.000696026
ptc-miR169n-3p	Potri.T059000	-0.908004	0.000709958
ptc-miR172g-3p	Potri.007G046200	-0.907615	0.000720236
ptc-miR6425a-5p	Potri.004G097100	-0.905905	0.000766678
ptc-miR172d	Potri.T004600	-0.9059	0.000766794
unconservative_Chr13_29390	Potri.003G176000	-0.905772	0.000770371
unconservative_Chr18_39523	Potri.014G029900	-0.905671	0.000773165
ptc-miR6476a	Potri.016G067100	-0.905623	0.000774524
ptc-miR390a	Potri.011G075400	-0.903923	0.000823059
unconservative_Chr13_29390	Potri.002G018600	-0.903438	0.000837267
ptc-miR172a	Potri.012G062700	-0.903293	0.00084156
ptc-miR473a-5p	Potri.006G186900	-0.902797	0.000856338
unconservative_Chr13_29390	Potri.006G220100	-0.902752	0.000857679
ptc-miR172d	Potri.007G046200	-0.902535	0.000864221
ptc-miR1447	Potri.019G106600	-0.902313	0.000870934
ptc-miR394a-5p	Potri.013G059700	-0.902208	0.000874102
ptc-miR396c	Potri.T071500	-0.901693	0.00088988
unconservative_Chr05_14043	Potri.001G240700	-0.901323	0.000901319
unconservative_Chr10_22110	Potri.001G240700	-0.901323	0.000901319
ptc-miR6438a	Potri.014G159500	-0.900815	0.000917194
ptc-miR6476a	Potri.008G192300	-0.900706	0.000920621
unconservative_Chr05_13699	Potri.005G257100	-0.900081	0.000940457
ptc-miR172d	Black_Cottonwood_newGene_358	-0.89943	0.00096147
ptc-miR390d-3p	Potri.007G133400	-0.899293	0.000965925
unconservative_Chr06_17074	Potri.006G120400	-0.899015	0.000974997
unconservative_Chr18_39523	Potri.002G233200	-0.898619	0.000988067
unconservative_Chr12_26239	Potri.003G078700	-0.898451	0.000993648
unconservative_Chr12_27000	Potri.003G078700	-0.898451	0.000993648
unconservative_Chr14_31299	Potri.011G095600	-0.898086	0.00100583
unconservative_Chr14_32384	Potri.011G095600	-0.898086	0.00100583
unconservative_Chr14_32438	Potri.011G095600	-0.898086	0.00100583
ptc-miR472b	Potri.T026600	-0.897966	0.00100986
ptc-miR6476a	Potri.015G103000	-0.897673	0.00101975
ptc-miR390a	Potri.016G079200	-0.89761	0.00102186
unconservative_Chr04_11476	Potri.007G033700	-0.897172	0.00103681
ptc-miR6427-3p	Potri.006G154600	-0.896785	0.00105009
ptc-miR399b	Potri.013G113700	-0.896029	0.00107645
ptc-miR2111a	Potri.015G085800	-0.895963	0.00107877
ptc-miR396g-5p	Potri.019G058700	-0.895884	0.00108156
unconservative_Chr15_34312	Potri.005G242300	-0.895675	0.00108894
ptc-miR172a	Potri.013G047400	-0.895422	0.00109792
unconservative_Chr18_39523	Potri.008G083600	-0.895077	0.00111027
unconservative_Chr04_11476	Potri.006G135100	-0.894038	0.00114804
ptc-miR530a	Potri.007G098000	-0.893855	0.00115479
unconservative_Chr18_39523	Potri.002G233100	-0.893821	0.00115602
unconservative_Chr08_19087	Potri.004G205000	-0.893521	0.00116715
unconservative_Chr13_29390	Potri.017G110400	-0.893272	0.00117642
ptc-miR482a-2	Potri.010G227500	-0.893257	0.00117697
unconservative_Chr06_17074	Potri.010G235700	-0.892829	0.00119306
ptc-miR475a-3p	Potri.008G109300	-0.892428	0.00120829
ptc-miR396f	Potri.006G024700	-0.892276	0.00121409
ptc-miR396f	Potri.T109100	-0.892212	0.00121652
ptc-miR390d-3p	Potri.011G167200	-0.891908	0.00122819
ptc-miR394a-5p	Potri.010G065100	-0.891885	0.00122907
unconservative_Chr14_31299	Potri.005G118000	-0.890732	0.0012741
unconservative_Chr14_32384	Potri.005G118000	-0.890732	0.0012741
unconservative_Chr14_32438	Potri.005G118000	-0.890732	0.0012741
unconservative_Chr06_17074	Potri.007G011400	-0.889682	0.00131606
ptc-miR6476a	Potri.001G120800	-0.889021	0.00134298
unconservative_Chr06_17074	Potri.012G065200	-0.888882	0.00134869
ptc-miR319i	Potri.018G128700	-0.888172	0.00137809
ptc-miR172a	Potri.005G140700	-0.887341	0.00141309
unconservative_Chr15_34312	Potri.003G166800	-0.885668	0.00148536
ptc-miR172a	Black_Cottonwood_newGene_681	-0.885516	0.00149208
ptc-miR1448	Potri.T012900	-0.885445	0.00149518
ptc-miR408-3p	Potri.004G006000	-0.885436	0.0014956
ptc-miR172a	Potri.017G108000	-0.885047	0.00151284
ptc-miR393a-5p	Potri.002G235400	-0.884592	0.0015332
unconservative_Chr05_13699	Potri.016G005500	-0.884407	0.00154152
unconservative_Chr13_27964	Potri.006G026800	-0.884242	0.001549
ptc-miR167a	Potri.015G039800	-0.883482	0.00158366
ptc-miR166p	Potri.003G076600	-0.883286	0.00159269
unconservative_Chr04_11879	Potri.001G333100	-0.883163	0.00159837
ptc-miR159d	Potri.001G036000	-0.882891	0.001611
ptc-miR398b	Potri.005G194900	-0.882847	0.00161303
ptc-miR156a	Potri.011G043100	-0.882666	0.00162147
ptc-miR390a	Potri.014G140100	-0.881967	0.00165434
ptc-miR396e-3p	Potri.017G106300	-0.881833	0.00166072
ptc-miR396c	Potri.014G024100	-0.881653	0.00166928
ptc-miR319e	Potri.005G139100	-0.881512	0.00167601
ptc-miR394a-5p	Potri.003G029600	-0.881472	0.00167794
ptc-miR160a	Potri.002G140000	-0.881328	0.00168483
ptc-miR6421-3p	Potri.013G131800	-0.880526	0.00172361
ptc-miR408-3p	Potri.018G114900	-0.880519	0.00172398
ptc-miR1448	Potri.006G264800	-0.880417	0.00172893
ptc-miR482a-2	Potri.006G189500	-0.880371	0.00173117
ptc-miR166a	Potri.003G050100	-0.88014	0.00174251
unconservative_Chr06_17074	Potri.001G007300	-0.879687	0.00176487
ptc-miR396g-5p	Potri.014G007200	-0.879579	0.00177021
unconservative_Chr05_12182	Potri.003G125400	-0.87929	0.00178457
unconservative_Chr05_12183	Potri.003G125400	-0.87929	0.00178457
ptc-miR167e	Potri.002G215600	-0.878986	0.00179984
unconservative_Chr05_13699	Potri.008G046600	-0.878815	0.00180842
ptc-miR167f-5p	Potri.009G103700	-0.878746	0.0018119
ptc-miR399a	Potri.013G113700	-0.878713	0.00181357
ptc-miR530a	Potri.015G087500	-0.878415	0.00182866
ptc-miR396c	Potri.007G004900	-0.877165	0.0018929
ptc-miR472b	Potri.T069200	-0.876974	0.00190283
ptc-miR394a-5p	Potri.006G055600	-0.876709	0.00191673
ptc-miR473a-5p	Potri.008G070700	-0.876372	0.00193446
unconservative_Chr05_13699	Potri.011G116300	-0.876272	0.00193972
ptc-miR396c	Potri.001G132600	-0.876236	0.00194164
ptc-miR169n-3p	Potri.017G144500	-0.87507	0.00200405
ptc-miR172a	Potri.006G004300	-0.874553	0.00203218
ptc-miR319e	Potri.007G137700	-0.873609	0.00208417
ptc-miR473a-5p	Potri.009G125500	-0.873275	0.00210279
ptc-miR167f-5p	Potri.005G199000	-0.873154	0.00210959
unconservative_Chr10_23341	Potri.010G244100	-0.872922	0.0021226
unconservative_Chr06_16421	Potri.003G091800	-0.872866	0.00212578
unconservative_Chr18_40177	Potri.003G091800	-0.872866	0.00212578
unconservative_Chr06_17074	Potri.006G066500	-0.872815	0.00212863
ptc-miR396c	Potri.016G019700	-0.872592	0.00214122
unconservative_Chr06_17074	Potri.011G163600	-0.872244	0.00216102
unconservative_Chr05_13699	Potri.014G066000	-0.872084	0.00217017
ptc-miR6476a	Potri.012G103700	-0.872023	0.00217365
ptc-miR6476a	Potri.004G152400	-0.871955	0.00217753
ptc-miR6474	Potri.004G188300	-0.87189	0.00218129
ptc-miR172g-3p	Potri.011G037100	-0.871832	0.00218461
unconservative_Chr13_29390	Potri.015G055000	-0.871243	0.00221861
ptc-miR398a	Potri.002G169800	-0.870981	0.00223386
ptc-miR172a	Potri.005G146600	-0.870799	0.00224451
ptc-miR172b-5p	Potri.006G220900	-0.87065	0.00225319
ptc-miR408-3p	Potri.019G124300	-0.870449	0.00226502
ptc-miR172a	Potri.007G046200	-0.870146	0.00228293
unconservative_Chr08_18797	Potri.004G004000	-0.870014	0.00229074
ptc-miR6421-3p	Potri.012G044300	-0.86989	0.0022981
unconservative_Chr06_17074	Potri.015G039300	-0.869029	0.00234971
ptc-miR396c	Potri.016G012900	-0.8689	0.00235752
ptc-miR1448	Potri.001G455700	-0.868318	0.00239291
ptc-miR477d-5p	Potri.001G473100	-0.867738	0.0024286
ptc-miR156a	Potri.008G127700	-0.866792	0.0024875
ptc-miR156a	Potri.008G178700	-0.866682	0.00249445
ptc-miR396c	Potri.019G055000	-0.866271	0.00252039
unconservative_Chr13_29390	Potri.005G033700	-0.866012	0.00253685
unconservative_Chr06_17074	Potri.008G111100	-0.865574	0.00256484
ptc-miR172a	Potri.001G411000	-0.86554	0.002567
unconservative_Chr06_17074	Potri.T143600	-0.86494	0.00260578
ptc-miR172h-5p	Black_Cottonwood_newGene_358	-0.864393	0.00264137
unconservative_Chr18_39523	Potri.012G125600	-0.864063	0.00266309
ptc-miR6421-5p	Potri.006G085300	-0.863924	0.00267221
unconservative_Chr06_17074	Potri.017G076500	-0.863192	0.00272087
ptc-miR172a	Potri.005G075900	-0.863068	0.00272911
ptc-miR159d	Potri.014G017300	-0.862845	0.00274413
ptc-miR396e-3p	Potri.002G094900	-0.862765	0.00274947
ptc-miR172h-5p	Potri.001G255400	-0.862157	0.00279059
ptc-miR482c-3p	Potri.005G136200	-0.862097	0.00279471
ptc-miR394a-5p	Potri.007G033000	-0.861829	0.00281299
ptc-miR168a-5p	Potri.014G121500	-0.861742	0.00281897
ptc-miR172d	Potri.001G427500	-0.861603	0.00282846
ptc-miR6438a	Potri.008G169000	-0.86118	0.00285759
unconservative_Chr05_13699	Potri.003G092800	-0.860434	0.00290952
ptc-miR168a-3p	Potri.009G090200	-0.860058	0.00293585
unconservative_Chr18_39523	Potri.004G143500	-0.858934	0.00301581
ptc-miR396e-3p	Potri.006G040100	-0.858429	0.00305217
unconservative_Chr16_35892	Potri.T039300	-0.858331	0.00305923
ptc-miR166n	Potri.003G033700	-0.85814	0.0030731
ptc-miR6476a	Potri.016G034200	-0.858112	0.00307517
unconservative_Chr15_34312	Potri.008G057900	-0.857963	0.00308602
unconservative_Chr19_41480	Potri.002G258500	-0.857743	0.00310208
ptc-miR482a-2	Potri.004G132300	-0.857655	0.00310847
ptc-miR1448	Potri.003G034700	-0.85704	0.0031538
unconservative_Chr05_13699	Potri.007G011100	-0.856878	0.00316576
ptc-miR482a-2	Potri.011G109000	-0.85644	0.00319837
ptc-miR482a-2	Potri.001G442800	-0.856395	0.00320173
unconservative_Chr13_29390	Potri.002G187500	-0.856051	0.00322749
ptc-miR159a	Potri.011G045500	-0.855701	0.00325387
ptc-miR390d-3p	Potri.017G142600	-0.855308	0.00328371
ptc-miR172h-5p	Potri.002G000300	-0.854665	0.00333288
unconservative_Chr05_13251	Potri.T045500	-0.854026	0.00338223
unconservative_Chr18_39523	Potri.005G251800	-0.85395	0.00338816
ptc-miR319i	Potri.014G135300	-0.853935	0.00338932
unconservative_Chr06_17074	Potri.015G056000	-0.853584	0.00341666
unconservative_Chr06_17074	Potri.006G053100	-0.853167	0.00344931
ptc-miR156a	Potri.001G058600	-0.853113	0.00345358
ptc-miR6471	Potri.002G181300	-0.852816	0.00347706
unconservative_Chr06_17074	Potri.010G040500	-0.852515	0.00350089
unconservative_Chr05_13699	Potri.007G008600	-0.852441	0.00350683
ptc-miR6476a	Potri.002G124700	-0.851981	0.00354352
unconservative_Chr19_41480	Potri.005G247200	-0.851317	0.00359704
unconservative_Chr19_42109	Potri.001G070500	-0.850643	0.00365189
unconservative_Chr05_13699	Potri.013G158500	-0.850135	0.00369366
ptc-miR390a	Potri.018G086300	-0.850076	0.00369853
ptc-miR319e	Potri.006G217900	-0.85004	0.0037015
ptc-miR396e-3p	Potri.007G052200	-0.850014	0.00370365
ptc-miR6474	Potri.004G067800	-0.849984	0.00370612
ptc-miR172h-5p	Potri.009G132100	-0.849978	0.00370658
ptc-miR172d	Potri.005G146600	-0.849265	0.00376583
unconservative_Chr05_13699	Potri.013G128100	-0.849264	0.00376596
ptc-miR319a	Potri.006G045600	-0.848938	0.00379326
ptc-miR2111a	Potri.T134300	-0.847654	0.00390212
ptc-miR1448	Potri.003G159800	-0.845884	0.00405573
ptc-miR6438a	Potri.007G007800	-0.845856	0.00405818
ptc-miR172d	Potri.001G411000	-0.845542	0.00408591
ptc-miR6457b	Potri.013G094000	-0.84546	0.00409316
ptc-miR156a	Potri.018G149900	-0.845097	0.00412535
ptc-miR396c	Potri.017G084000	-0.845044	0.00413008
unconservative_Chr05_13699	Potri.002G123500	-0.843499	0.00426922
unconservative_Chr05_13699	Potri.003G048100	-0.842933	0.00432098
ptc-miR167a	Potri.010G076600	-0.84265	0.00434703
unconservative_Chr13_29390	Potri.009G081500	-0.842423	0.00436799
unconservative_Chr06_16421	Potri.003G165700	-0.842082	0.00439961
unconservative_Chr18_40177	Potri.003G165700	-0.842082	0.00439961
ptc-miR396e-3p	Potri.014G047300	-0.842017	0.0044057
ptc-miR6471	Potri.006G188700	-0.841051	0.00449622
unconservative_Chr05_13441	Potri.001G338200	-0.83903	0.00468974
ptc-miR6476a	Potri.009G113700	-0.838724	0.00471953
ptc-miR530a	Potri.018G025100	-0.836819	0.00490788
ptc-miR396f	Potri.014G007200	-0.836784	0.00491138
unconservative_Chr16_35670	Potri.014G046200	-0.836513	0.00493856
unconservative_Chr12_26239	Potri.017G014300	-0.835877	0.00500282
unconservative_Chr12_27000	Potri.017G014300	-0.835877	0.00500282
ptc-miR396a	Potri.001G247400	-0.835568	0.00503431
ptc-miR1447	Potri.014G090600	-0.835499	0.00504135
ptc-miR6438a	Potri.005G144200	-0.834879	0.00510488
ptc-miR172g-3p	Potri.010G216200	-0.834111	0.00518436
ptc-miR6471	Potri.013G004400	-0.833957	0.00520038
ptc-miR396g-5p	Potri.010G040600	-0.832447	0.00535945
ptc-miR403a	Potri.006G129900	-0.832141	0.00539208
ptc-miR172a	Potri.004G185500	-0.831699	0.0054394
unconservative_Chr06_17074	Potri.001G465500	-0.831672	0.00544234
unconservative_Chr06_17074	Potri.003G133200	-0.83155	0.00545549
unconservative_Chr02_5333	Potri.008G092700	-0.831447	0.00546654
unconservative_Chr06_17074	Potri.001G457300	-0.831384	0.00547335
ptc-miR396c	Potri.002G047500	-0.831134	0.00550038
unconservative_Chr04_11879	Potri.T114500	-0.830714	0.005546
unconservative_Chr06_17074	Potri.006G151800	-0.830511	0.00556822
ptc-miR319e	Potri.006G045600	-0.830466	0.00557308
ptc-miR172a	Potri.009G009100	-0.83039	0.00558144
ptc-miR166n	Potri.001G302800	-0.829934	0.00563148
ptc-miR396c	Potri.T028900	-0.829046	0.00572973
ptc-miR396e-3p	Potri.004G209700	-0.828803	0.00575688
ptc-miR473a-5p	Potri.011G115100	-0.828672	0.00577154
ptc-miR396e-3p	Potri.001G368600	-0.828669	0.00577189
unconservative_Chr12_26239	Potri.011G053100	-0.828229	0.0058212
unconservative_Chr12_27000	Potri.011G053100	-0.828229	0.0058212
unconservative_Chr06_17074	Potri.009G167500	-0.827372	0.00591828
ptc-miR172g-3p	Potri.016G084500	-0.82726	0.00593105
unconservative_Chr06_17074	Potri.002G185700	-0.827174	0.00594083
ptc-miR164a	Potri.010G060700	-0.825767	0.00610299
ptc-miR169n-3p	Potri.011G022500	-0.825424	0.00614295
ptc-miR6438a	Potri.010G069400	-0.825107	0.00618003
unconservative_Chr13_29390	Potri.005G104600	-0.824688	0.00622925
ptc-miR6476a	Potri.002G200300	-0.823795	0.00633517
ptc-miR1448	Potri.008G037100	-0.823434	0.00637829
unconservative_Chr05_13251	Potri.018G136900	-0.82317	0.00640998
ptc-miR1447	Potri.005G052100	-0.823006	0.00642977
ptc-miR396e-3p	Potri.009G115100	-0.822997	0.00643085
unconservative_Chr10_23264	Potri.010G122900	-0.82198	0.00655413
unconservative_Chr16_35670	Potri.010G053700	-0.820944	0.00668142
unconservative_Chr04_11476	Potri.018G016600	-0.820829	0.00669565
unconservative_Chr10_22466	Potri.011G104000	-0.820219	0.00677153
ptc-miR399f	Potri.001G013900	-0.819177	0.00690242
unconservative_Chr02_6849	Potri.002G173300	-0.818935	0.00693305
ptc-miR6474	Potri.018G126800	-0.818023	0.00704934
ptc-miR390d-3p	Potri.005G026800	-0.817194	0.00715627
ptc-miR6427-3p	Potri.002G247900	-0.816872	0.007198
unconservative_Chr05_13699	Potri.015G054300	-0.816756	0.00721309
unconservative_Chr13_29259	Potri.002G100800	-0.816584	0.00723558
unconservative_Chr13_29260	Potri.002G100800	-0.816584	0.00723558
ptc-miR172d	Potri.005G140700	-0.816125	0.0072956
ptc-miR1448	Potri.015G093600	-0.815802	0.00733816
ptc-miR396e-3p	Potri.001G361800	-0.815339	0.00739935
unconservative_Chr05_13699	Potri.T025800	-0.813608	0.00763127
ptc-miR6471	Potri.003G055600	-0.813371	0.00766327
ptc-miR1448	Potri.014G009400	-0.813211	0.00768506
unconservative_Chr05_13699	Potri.011G093200	-0.813061	0.00770547
unconservative_Chr05_13251	Potri.004G134800	-0.812882	0.00772983
unconservative_Chr13_29390	Potri.002G173300	-0.812531	0.00777791
ptc-miR6476a	Potri.006G051500	-0.81249	0.00778358
unconservative_Chr04_11879	Potri.005G234300	-0.811242	0.007956
ptc-miR6476a	Potri.002G239500	-0.810575	0.00804928
ptc-miR396e-3p	Potri.004G223100	-0.810351	0.0080807
ptc-miR169i	Potri.009G060600	-0.810177	0.00810519
ptc-miR482c-3p	Potri.001G025400	-0.809846	0.00815204
unconservative_Chr06_17074	Potri.T074200	-0.809379	0.00821833
ptc-miR172d	Potri.006G132400	-0.809218	0.00824126
ptc-miR172a	Potri.010G130400	-0.809019	0.00826959
unconservative_Chr01_4280	Potri.009G079600	-0.808804	0.00830035
ptc-miR156a	Potri.019G015000	-0.808531	0.00833956
ptc-miR169n-3p	Potri.012G039000	-0.807986	0.00841818
ptc-miR6476a	Potri.014G060200	-0.80789	0.00843201
ptc-miR475d-3p	Potri.015G105400	-0.807459	0.00849457
unconservative_Chr18_39523	Potri.010G087700	-0.806338	0.00865881
ptc-miR6471	Potri.007G139200	-0.805881	0.00872649
unconservative_Chr05_13441	Potri.011G109600	-0.805837	0.00873288
ptc-miR6457b	Potri.013G096400	-0.804806	0.00888682
unconservative_Chr05_13699	Potri.006G189500	-0.8047	0.00890267
unconservative_Chr05_13361	Potri.010G251700	-0.804645	0.00891089
ptc-miR6471	Potri.008G225800	-0.80378	0.00904165
unconservative_Chr05_12650	Potri.019G032800	-0.803745	0.009047
ptc-miR6421-5p	Potri.016G083600	-0.803288	0.00911659
unconservative_Chr16_34893	Potri.009G143000	-0.803235	0.00912458
unconservative_Chr05_13699	Potri.016G104700	-0.80247	0.00924196
ptc-miR1444d	Potri.017G151600	-0.802381	0.00925569
unconservative_Chr12_26239	Potri.T026700	-0.802073	0.00930332
unconservative_Chr12_27000	Potri.T026700	-0.802073	0.00930332
ptc-miR1448	Potri.002G174100	-0.801798	0.00934592
ptc-miR167f-3p	Potri.001G358800	-0.80065	0.00952539
ptc-miR156g	Potri.014G167300	-0.800626	0.0095291
unconservative_Chr05_13441	Potri.008G045900	-0.800587	0.00953522
ptc-miR167e	Potri.010G040400	-0.799957	0.00963478
ptc-miR482a-2	Potri.001G261500	-0.799582	0.00969422
unconservative_Chr05_13699	Potri.001G289800	-0.79889	0.00980491
ptc-miR475a-3p	Potri.016G127100	-0.798846	0.0098119
ptc-miR6425a-5p	Potri.009G069200	-0.798473	0.00987181
unconservative_Chr06_17074	Potri.001G146600	-0.798323	0.00989603
unconservative_Chr05_13441	Potri.005G247200	-0.797924	0.00996054
ptc-miR319i	Potri.006G092000	-0.797712	0.00999502
ptc-miR6438a	Potri.005G140400	-0.797078	0.0100983
ptc-miR172g-3p	Potri.T012000	-0.797066	0.0101002
ptc-miR319e	Potri.011G096600	-0.79666	0.0101668
ptc-miR172b-5p	Potri.003G114900	-0.795869	0.0102974
unconservative_Chr13_29390	Potri.008G092700	-0.795575	0.0103463
ptc-miR472a	Potri.015G121800	-0.794973	0.0104466
ptc-miR390a	Potri.019G068800	-0.794781	0.0104788
ptc-miR168a-3p	Potri.002G239600	-0.794757	0.0104828
ptc-miR172d	Potri.001G426900	-0.793966	0.0106162
ptc-miR530a	Potri.011G139100	-0.791664	0.0110105
ptc-miR530a	Potri.019G128200	-0.791448	0.0110481
unconservative_Chr05_13699	Potri.006G057600	-0.791336	0.0110676
unconservative_Chr02_5333	Potri.006G001400	-0.791313	0.0110715
ptc-miR6421-5p	Potri.005G229800	-0.790463	0.0112202
ptc-miR399j	Potri.013G113700	-0.789675	0.011359
unconservative_Chr13_29390	Potri.019G120000	-0.789606	0.0113714
ptc-miR394a-5p	Potri.015G105300	-0.789605	0.0113716
ptc-miR399j	Potri.001G085200	-0.788753	0.0115231
ptc-miR156a	Potri.006G263900	-0.788117	0.0116373
unconservative_Chr06_17074	Potri.004G059400	-0.787771	0.0116997
ptc-miR6438a	Potri.005G063700	-0.787625	0.0117261
unconservative_Chr05_13699	Potri.002G099400	-0.787564	0.0117371
unconservative_Chr06_16417	Potri.015G070200	-0.787126	0.0118165
unconservative_Chr18_40175	Potri.015G070200	-0.787126	0.0118165
ptc-miR6471	Potri.018G013200	-0.787089	0.0118233
ptc-miR396a	Potri.011G105500	-0.786814	0.0118734
ptc-miR171e	Potri.002G144200	-0.786108	0.0120026
ptc-miR172d	Potri.T066300	-0.785958	0.0120303
unconservative_Chr14_31299	Potri.004G120600	-0.785583	0.0120993
unconservative_Chr14_32384	Potri.004G120600	-0.785583	0.0120993
unconservative_Chr14_32438	Potri.004G120600	-0.785583	0.0120993
unconservative_scaffold_42_45176	Potri.016G060500	-0.784936	0.0122193
unconservative_Chr04_11123	Potri.009G049900	-0.784607	0.0122805
ptc-miR403c-5p	Potri.002G224400	-0.784162	0.0123639
ptc-miR159d	Potri.009G018700	-0.783423	0.0125029
ptc-miR403c-5p	Potri.T130900	-0.782881	0.0126055
unconservative_Chr16_35670	Potri.003G215600	-0.782086	0.0127571
ptc-miR6438a	Potri.005G143400	-0.781978	0.0127779
unconservative_Chr05_13699	Potri.002G192500	-0.78148	0.0128735
ptc-miR156a	Potri.015G098900	-0.781247	0.0129185
unconservative_Chr13_29390	Potri.018G106900	-0.781036	0.0129592
ptc-miR6476a	Potri.003G186600	-0.780635	0.0130369
unconservative_Chr13_27500	Potri.012G119700	-0.77991	0.0131784
unconservative_Chr13_27501	Potri.012G119700	-0.77991	0.0131784
ptc-miR172a	Potri.001G411100	-0.778603	0.0134357
unconservative_Chr08_18797	Black_Cottonwood_newGene_358	-0.777416	0.0136725
unconservative_Chr13_29390	Potri.002G047700	-0.775216	0.0141185
ptc-miR6457b	Potri.010G069700	-0.77497	0.014169
ptc-miR172d	Potri.006G077000	-0.774828	0.0141982
unconservative_Chr05_13699	Potri.007G050100	-0.774271	0.0143131
ptc-miR160b-3p	Potri.017G081100	-0.774019	0.0143651
ptc-miR6427-3p	Potri.004G198200	-0.772915	0.0145952
ptc-miR390d-3p	Potri.T060100	-0.771922	0.0148043
unconservative_Chr06_17074	Potri.006G230400	-0.771871	0.014815
ptc-miR172d	Potri.001G425300	-0.771488	0.0148964
ptc-miR6471	Potri.001G124500	-0.771018	0.0149964
unconservative_Chr05_13699	Potri.017G049600	-0.770497	0.0151079
ptc-miR530a	Potri.006G145700	-0.769552	0.0153114
ptc-miR530a	Potri.006G201200	-0.769373	0.01535
ptc-miR475d-3p	Potri.009G082000	-0.769146	0.0153992
unconservative_Chr16_35670	Potri.014G094900	-0.768597	0.0155188
ptc-miR472a	Potri.T046000	-0.768363	0.01557
unconservative_Chr15_34312	Potri.009G018700	-0.767801	0.0156932
ptc-miR6474	Potri.006G090000	-0.767728	0.0157093
ptc-miR396f	Potri.016G046900	-0.766459	0.0159902
unconservative_Chr06_17074	Potri.001G100200	-0.766385	0.0160067
unconservative_scaffold_22_43124	Potri.012G125500	-0.76609	0.0160725
ptc-miR6476a	Potri.005G088400	-0.765387	0.0162301
ptc-miR156a	Potri.001G468000	-0.765175	0.0162778
ptc-miR399j	Potri.007G023900	-0.764236	0.0164904
ptc-miR6421-5p	Potri.003G218000	-0.764101	0.016521
ptc-miR396c	Potri.012G058100	-0.763969	0.0165512
unconservative_Chr04_11123	Potri.008G092800	-0.763948	0.0165559
ptc-miR473a-5p	Potri.009G092700	-0.763931	0.0165599
unconservative_Chr13_29828	Potri.005G053000	-0.763741	0.0166032
unconservative_Chr13_29829	Potri.005G053000	-0.763741	0.0166032
unconservative_Chr19_41135	Potri.005G053000	-0.763741	0.0166032
unconservative_Chr05_13699	Potri.001G170400	-0.763636	0.0166273
ptc-miR6445a	Potri.002G182400	-0.763458	0.0166679
unconservative_Chr02_5360	Potri.011G103000	-0.762785	0.0168223
ptc-miR156a	Potri.003G115100	-0.762636	0.0168569
unconservative_Chr01_3162	Potri.004G219300	-0.762358	0.0169209
ptc-miR6476a	Potri.007G075700	-0.762325	0.0169287
ptc-miR393a-5p	Potri.018G065900	-0.762141	0.0169712
ptc-miR6476a	Potri.010G081000	-0.761157	0.0172001
ptc-miR6476a	Potri.018G140800	-0.760764	0.0172922
ptc-miR171e	Potri.006G255000	-0.758976	0.0177151
ptc-miR396c	Potri.002G256600	-0.758779	0.0177621
ptc-miR166n	Potri.013G106800	-0.758358	0.0178629
ptc-miR396e-3p	Potri.002G002900	-0.757817	0.0179928
ptc-miR169n-3p	Potri.013G046300	-0.75764	0.0180355
ptc-miR472b	Potri.003G055600	-0.75704	0.0181806
ptc-miR6476a	Potri.007G075200	-0.756846	0.0182278
ptc-miR473a-5p	Potri.009G165300	-0.756771	0.0182459
ptc-miR167e	Potri.014G114300	-0.756748	0.0182517
ptc-miR6478	Potri.T084300	-0.756504	0.018311
ptc-miR1448	Potri.010G225100	-0.756377	0.0183419
unconservative_Chr10_22466	Potri.011G115000	-0.756311	0.0183581
ptc-miR6476a	Potri.004G134300	-0.755969	0.0184416
unconservative_Chr10_23264	Potri.006G043400	-0.755934	0.0184502
unconservative_Chr05_13699	Potri.011G058500	-0.755892	0.0184606
unconservative_Chr01_4280	Potri.008G200800	-0.755652	0.0185194
ptc-miR396e-3p	Potri.005G062300	-0.754815	0.0187258
ptc-miR172g-3p	Potri.002G178000	-0.754318	0.0188489
ptc-miR167f-5p	Potri.008G037300	-0.754181	0.0188831
ptc-miR6445a	Potri.009G080000	-0.754024	0.0189222
unconservative_Chr13_29390	Potri.005G103800	-0.753297	0.0191039
unconservative_scaffold_20_42740	Potri.001G068900	-0.753293	0.0191046
unconservative_Chr05_13699	Potri.005G037700	-0.752777	0.0192345
ptc-miR6476a	Potri.013G113800	-0.75275	0.0192411
ptc-miR396e-3p	Potri.009G169800	-0.7527	0.0192537
ptc-miR160h	Potri.002G140000	-0.752403	0.0193288
ptc-miR6427-3p	Potri.004G198900	-0.752226	0.0193735
unconservative_Chr13_29390	Potri.015G103000	-0.750709	0.0197599
ptc-miR6476a	Potri.001G089000	-0.750555	0.0197994
unconservative_Chr06_16117	Potri.006G115700	-0.747555	0.0205793
unconservative_scaffold_445_47717	Potri.006G115700	-0.747555	0.0205793
ptc-miR396e-3p	Potri.012G094300	-0.747432	0.0206119
unconservative_Chr05_13699	Potri.004G132200	-0.747242	0.0206619
unconservative_Chr12_26239	Potri.004G091300	-0.746992	0.0207281
unconservative_Chr12_27000	Potri.004G091300	-0.746992	0.0207281
ptc-miR475d-3p	Potri.018G058300	-0.746821	0.0207732
ptc-miR172g-3p	Potri.014G170600	-0.746782	0.0207836
ptc-miR390a	Potri.008G096400	-0.746245	0.0209262
ptc-miR171g-5p	Potri.007G005200	-0.746105	0.0209634
ptc-miR172d	Potri.006G060300	-0.745811	0.021042
unconservative_Chr01_4280	Potri.009G032000	-0.74577	0.021053
ptc-miR403c-5p	Potri.016G097300	-0.745752	0.0210578
ptc-miR169r	Potri.009G060600	-0.745596	0.0210995
unconservative_Chr13_29828	Potri.011G096600	-0.745301	0.0211786
unconservative_Chr13_29829	Potri.011G096600	-0.745301	0.0211786
unconservative_Chr19_41135	Potri.011G096600	-0.745301	0.0211786
ptc-miR396g-5p	Potri.T125700	-0.744911	0.0212835
ptc-miR482a-2	Potri.018G114500	-0.744612	0.021364
ptc-miR482a-2	Potri.T012900	-0.74455	0.0213809
ptc-miR7823	Potri.018G147400	-0.744451	0.0214076
ptc-miR156l	Potri.015G060400	-0.744173	0.0214829
ptc-miR319e	Potri.008G031200	-0.743765	0.0215936
unconservative_Chr13_29438	Potri.005G257700	-0.743543	0.0216539
unconservative_Chr12_27371	Potri.014G171600	-0.743176	0.021754
ptc-miR6476a	Potri.T077700	-0.742519	0.0219339
unconservative_Chr13_29390	Potri.010G132900	-0.741868	0.0221132
ptc-miR168a-3p	Potri.003G083100	-0.741217	0.0222936
unconservative_Chr18_39632	Potri.007G004900	-0.740894	0.0223833
unconservative_Chr16_35670	Potri.003G168500	-0.740693	0.0224394
unconservative_Chr06_17074	Black_Cottonwood_newGene_582	-0.740483	0.0224979
unconservative_Chr01_4280	Potri.006G125900	-0.739915	0.0226571
unconservative_Chr06_17074	Potri.019G025500	-0.739529	0.0227655
ptc-miR6457b	Potri.001G077200	-0.739346	0.022817
unconservative_Chr06_17074	Potri.018G054100	-0.739231	0.0228495
unconservative_Chr18_39523	Potri.001G090400	-0.738878	0.0229494
unconservative_Chr06_16462	Potri.004G044500	-0.738821	0.0229653
ptc-miR172a	Potri.009G138000	-0.738307	0.0231112
unconservative_Chr06_17074	Potri.015G079000	-0.738113	0.0231665
unconservative_Chr08_18797	Potri.018G107400	-0.737931	0.0232183
ptc-miR172g-3p	Black_Cottonwood_newGene_358	-0.737916	0.0232225
unconservative_Chr01_4280	Potri.013G089600	-0.737493	0.0233434
ptc-miR6456	Potri.014G095500	-0.737396	0.0233714
ptc-miR172g-3p	Potri.015G099400	-0.736507	0.0236269
unconservative_Chr15_34312	Potri.006G066200	-0.73573	0.0238517
unconservative_Chr18_40350	Potri.009G131200	-0.735619	0.0238839
unconservative_Chr18_40351	Potri.009G131200	-0.735619	0.0238839
unconservative_Chr01_1407	Potri.006G130900	-0.735579	0.0238955
ptc-miR167a	Potri.002G143000	-0.735449	0.0239332
unconservative_Chr06_16417	Potri.008G134800	-0.735215	0.0240014
unconservative_Chr18_40175	Potri.008G134800	-0.735215	0.0240014
ptc-miR396f	Potri.019G021500	-0.734773	0.0241306
unconservative_Chr04_11476	Potri.005G230100	-0.734687	0.0241557
ptc-miR1448	Potri.005G213300	-0.733582	0.0244807
unconservative_Chr04_11123	Potri.006G226800	-0.733568	0.0244848
ptc-miR6445a	Potri.019G055200	-0.733525	0.0244975
ptc-miR403a	Potri.001G252500	-0.733362	0.0245456
unconservative_Chr05_14043	Potri.006G053500	-0.733187	0.0245975
unconservative_Chr10_22110	Potri.006G053500	-0.733187	0.0245975
ptc-miR156a	Potri.012G011700	-0.732763	0.0247232
ptc-miR475c	Potri.006G242500	-0.732734	0.0247319
unconservative_Chr04_11005	Potri.001G152600	-0.731789	0.0250138
unconservative_Chr18_39523	Potri.010G197700	-0.731615	0.0250661
ptc-miR7819	Potri.015G005200	-0.731165	0.0252013
ptc-miR482b-3p	Potri.003G201800	-0.730422	0.0254255
ptc-miR396a	Potri.006G191800	-0.729939	0.0255722
unconservative_Chr18_39523	Potri.008G060700	-0.728896	0.0258905
unconservative_Chr15_34312	Potri.014G180200	-0.728801	0.0259196
ptc-miR156a	Potri.016G044100	-0.728584	0.025986
ptc-miR1448	Potri.012G034200	-0.728573	0.0259894
ptc-miR167a	Potri.008G149300	-0.728413	0.0260386
ptc-miR396a	Potri.014G116600	-0.728386	0.0260469
unconservative_Chr05_13699	Potri.011G166900	-0.728291	0.0260762
ptc-miR171e	Potri.005G125800	-0.728097	0.026136
ptc-miR396f	Potri.018G118100	-0.727116	0.0264395
ptc-miR530a	Potri.006G046800	-0.72686	0.0265192
unconservative_Chr12_26239	Potri.012G090600	-0.726501	0.026631
unconservative_Chr12_27000	Potri.012G090600	-0.726501	0.026631
unconservative_Chr01_4280	Potri.015G106000	-0.724525	0.0272525
ptc-miR390d-3p	Potri.001G361300	-0.724144	0.0273734
ptc-miR6457b	Potri.001G078100	-0.723878	0.027458
ptc-miR7819	Potri.005G092000	-0.723817	0.0274775
ptc-miR7827	Potri.016G016400	-0.723133	0.0276961
ptc-miR172h-5p	Potri.008G146800	-0.72304	0.027726
ptc-miR156a	Potri.001G099800	-0.72293	0.0277612
ptc-miR1448	Potri.018G076600	-0.72171	0.0281541
ptc-miR6476a	Potri.004G068000	-0.721184	0.0283249
unconservative_Chr05_13699	Potri.005G089200	-0.721128	0.0283429
ptc-miR6462a	Potri.011G091200	-0.720548	0.028532
unconservative_Chr05_13441	Potri.014G030000	-0.720466	0.028559
ptc-miR6425a-3p	Potri.001G327000	-0.719919	0.028738
ptc-miR530a	Potri.003G124600	-0.719686	0.0288143
ptc-miR396f	Potri.005G067100	-0.719642	0.0288288
ptc-miR169n-3p	Potri.006G180100	-0.719612	0.0288388
unconservative_Chr05_13361	Potri.010G235000	-0.71956	0.0288558
unconservative_Chr16_35670	Potri.008G107900	-0.719187	0.0289788
ptc-miR396a	Potri.009G051800	-0.719061	0.0290202
ptc-miR482a-2	Potri.002G032700	-0.719034	0.0290291
ptc-miR156l	Potri.019G008200	-0.718986	0.0290453
ptc-miR168a-5p	Potri.010G125200	-0.718554	0.029188
ptc-miR172a	Potri.006G216800	-0.718175	0.029314
ptc-miR172d	Potri.017G108000	-0.717967	0.0293829
ptc-miR172b-5p	Potri.005G067800	-0.717716	0.0294667
ptc-miR160h	Potri.006G127500	-0.717524	0.0295306
ptc-miR472b	Potri.T046000	-0.717454	0.029554
ptc-miR166n	Potri.001G264000	-0.717272	0.0296151
ptc-miR7819	Potri.017G057400	-0.717229	0.0296294
ptc-miR167f-5p	Potri.010G210900	-0.717124	0.0296647
ptc-miR6427-5p	Potri.011G140900	-0.71632	0.0299346
ptc-miR6456	Potri.007G133900	-0.716022	0.0300352
ptc-miR172b-5p	Potri.001G001700	-0.715257	0.0302944
ptc-miR475d-3p	Potri.004G074500	-0.71517	0.0303239
unconservative_Chr12_26239	Potri.005G116900	-0.713878	0.030765
unconservative_Chr12_27000	Potri.005G116900	-0.713878	0.030765
unconservative_Chr05_13699	Potri.019G047300	-0.713856	0.0307725
ptc-miR7819	Potri.014G134900	-0.71382	0.0307847
ptc-miR482d-3p	Potri.017G015600	-0.713673	0.0308354
ptc-miR319a	Potri.007G113800	-0.713451	0.0309117
ptc-miR394a-5p	Potri.T162100	-0.713254	0.0309797
ptc-miR169u-5p	Potri.004G129700	-0.7132	0.030998
ptc-miR160h	Potri.008G178600	-0.712653	0.0311871
unconservative_Chr12_26604	Potri.014G178700	-0.712362	0.0312879
unconservative_Chr15_34749	Potri.014G178700	-0.712362	0.0312879
ptc-miR6476a	Potri.009G066900	-0.712275	0.0313182
ptc-miR319a	Potri.001G321000	-0.711988	0.0314179
ptc-miR403c-5p	Potri.002G150000	-0.711806	0.0314813
ptc-miR475d-3p	Potri.014G117600	-0.710668	0.0318792
ptc-miR7817a	Potri.003G128000	-0.710158	0.0320585
ptc-miR156l	Potri.009G169800	-0.710078	0.0320868
ptc-miR393a-5p	Potri.014G134800	-0.709492	0.0322939
unconservative_Chr06_17074	Potri.006G158800	-0.709217	0.0323912
ptc-miR156g	Potri.016G048500	-0.708553	0.0326275
ptc-miR1448	Potri.009G120900	-0.708538	0.0326325
unconservative_Chr05_13441	Potri.006G167000	-0.708001	0.0328245
unconservative_Chr06_16462	Potri.006G246100	-0.706681	0.0332991
ptc-miR396a	Potri.001G326700	-0.706578	0.0333363
ptc-miR472b	Potri.010G132300	-0.706414	0.0333957
ptc-miR394a-5p	Potri.013G125700	-0.706399	0.033401
unconservative_Chr05_13699	Potri.009G085400	-0.706259	0.0334516
ptc-miR6471	Potri.005G149700	-0.70613	0.0334985
ptc-miR1447	Potri.001G403200	-0.706057	0.033525
ptc-miR7827	Potri.001G434200	-0.705814	0.0336134
unconservative_Chr02_6832	Potri.003G094700	-0.705718	0.0336481
ptc-miR397a	Potri.005G209000	-0.705391	0.0337673
ptc-miR6471	Potri.008G026500	-0.70531	0.0337965
unconservative_Chr06_17074	Potri.017G103800	-0.705227	0.0338271
ptc-miR7823	Potri.010G138900	-0.703883	0.0343198
ptc-miR156g	Potri.014G057800	-0.703533	0.0344488
ptc-miR393a-3p	Potri.004G229100	-0.703485	0.0344665
unconservative_Chr04_11123	Potri.004G161400	-0.703395	0.0344998
ptc-miR171a-3p	Potri.008G130300	-0.702875	0.0346923
ptc-miR160e-5p	Potri.008G039000	-0.702667	0.0347696
unconservative_Chr04_11123	Potri.001G037200	-0.700937	0.0354163
ptc-miR171e	Potri.002G144700	-0.700136	0.0357181
ptc-miR482a-2	Potri.017G114800	-0.700071	0.0357426
unconservative_Chr18_40350	Potri.019G054200	-0.69985	0.0358265
unconservative_Chr18_40351	Potri.019G054200	-0.69985	0.0358265
ptc-miR156a	Potri.014G063900	-0.699666	0.0358961
unconservative_Chr05_13441	Potri.003G051400	-0.699618	0.0359143
unconservative_Chr06_17074	Potri.T058000	-0.69834	0.0364013
ptc-miR6456	Potri.004G074300	-0.697968	0.0365437
ptc-miR473a-5p	Potri.004G204400	-0.6979	0.0365699
unconservative_Chr14_31299	Potri.001G249500	-0.697516	0.0367174
unconservative_Chr14_32384	Potri.001G249500	-0.697516	0.0367174
unconservative_Chr14_32438	Potri.001G249500	-0.697516	0.0367174
unconservative_Chr10_23341	Potri.009G133400	-0.697405	0.0367602
unconservative_Chr10_22466	Potri.010G040400	-0.697134	0.0368649
ptc-miR6471	Potri.001G359200	-0.696633	0.0370586
ptc-miR475a-3p	Potri.006G242500	-0.695602	0.0374591
unconservative_Chr06_17074	Potri.006G174100	-0.695574	0.0374701
ptc-miR319e	Potri.019G032500	-0.695356	0.0375548
ptc-miR399b	Potri.013G076100	-0.694257	0.0379857
ptc-miR482a-2	Potri.018G138500	-0.694211	0.038004
unconservative_Chr12_27494	Potri.015G031100	-0.693474	0.0382946
unconservative_Chr15_34882	Potri.015G031100	-0.693474	0.0382946
ptc-miR396g-5p	Potri.007G007100	-0.691842	0.0389436
ptc-miR1448	Potri.010G171300	-0.691365	0.0391346
ptc-miR6421-5p	Potri.007G032900	-0.691152	0.0392201
unconservative_Chr16_35670	Potri.008G021100	-0.691101	0.0392406
ptc-miR169z	Potri.011G044200	-0.690853	0.0393402
ptc-miR164a	Potri.010G207200	-0.69054	0.0394665
unconservative_Chr01_1407	Potri.017G043100	-0.689829	0.039754
ptc-miR172h-5p	Potri.013G001200	-0.688908	0.0401282
unconservative_Chr08_20129	Potri.014G142900	-0.688876	0.040141
ptc-miR1447	Potri.007G076500	-0.687348	0.0407674
unconservative_Chr05_13699	Potri.T094200	-0.686488	0.0411225
ptc-miR396a	Potri.010G068000	-0.686336	0.0411855
unconservative_Chr05_13699	Potri.004G193300	-0.68621	0.0412376
unconservative_Chr18_39523	Potri.015G132200	-0.68551	0.0415287
ptc-miR393a-3p	Potri.001G391900	-0.684388	0.0419981
unconservative_Chr02_6849	Potri.015G126900	-0.684262	0.042051
unconservative_Chr10_22565	Potri.001G262600	-0.683288	0.0424616
unconservative_Chr12_27371	Potri.013G095100	-0.683159	0.0425161
ptc-miR172d	Potri.005G075900	-0.682743	0.0426921
unconservative_Chr05_13699	Potri.001G298400	-0.682722	0.0427013
unconservative_Chr08_20094	Potri.013G064600	-0.682347	0.0428607
ptc-miR396a	Potri.016G110000	-0.682034	0.0429935
ptc-miR6471	Potri.008G221700	-0.681952	0.0430286
ptc-miR172d	Potri.010G216200	-0.681668	0.0431497
unconservative_Chr06_16117	Potri.001G276800	-0.680779	0.0435306
unconservative_scaffold_445_47717	Potri.001G276800	-0.680779	0.0435306
unconservative_Chr12_27371	Potri.006G244900	-0.680741	0.0435469
ptc-miR6456	Potri.016G062600	-0.680054	0.0438427
ptc-miR472a	Potri.008G220200	-0.679897	0.0439107
ptc-miR530a	Potri.004G161100	-0.678854	0.0443625
unconservative_Chr06_17074	Potri.001G098400	-0.678653	0.0444503
unconservative_Chr10_22565	Potri.004G088700	-0.678582	0.044481
unconservative_Chr15_34312	Potri.012G144400	-0.678383	0.0445678
ptc-miR7817a	Potri.004G160800	-0.67828	0.0446128
ptc-miR169i	Potri.001G450200	-0.678165	0.0446627
ptc-miR403c-5p	Potri.002G093300	-0.678031	0.0447215
ptc-miR156a	Potri.015G103600	-0.677899	0.044779
unconservative_Chr05_13699	Potri.006G193800	-0.677517	0.0449467
unconservative_Chr05_12182	Potri.008G031500	-0.676913	0.0452117
unconservative_Chr05_12183	Potri.008G031500	-0.676913	0.0452117
unconservative_Chr05_13699	Potri.016G050500	-0.67685	0.0452396
ptc-miR166n	Potri.T169600	-0.676493	0.0453971
unconservative_Chr15_34312	Potri.001G297900	-0.67578	0.0457125
ptc-miR482b-5p	Potri.009G160300	-0.67573	0.0457346
unconservative_Chr16_34893	Potri.007G142600	-0.675655	0.0457676
unconservative_Chr05_13441	Potri.004G080100	-0.675238	0.0459528
ptc-miR169n-3p	Potri.018G046700	-0.675102	0.0460135
unconservative_Chr05_13699	Potri.007G074800	-0.674423	0.0463164
unconservative_Chr05_13699	Potri.004G106900	-0.674167	0.0464309
ptc-miR472b	Potri.003G201800	-0.673992	0.0465092
unconservative_Chr18_39632	Potri.008G114800	-0.673383	0.0467828
ptc-miR172g-3p	Potri.001G235200	-0.67314	0.0468923
ptc-miR7824	Potri.011G072200	-0.673035	0.0469394
ptc-miR408-3p	Potri.018G047800	-0.672275	0.0472828
ptc-miR156l	Potri.001G055900	-0.672013	0.0474018
unconservative_Chr05_13441	Potri.001G200300	-0.671783	0.0475063
ptc-miR160h	Potri.007G123600	-0.671651	0.0475663
ptc-miR394a-5p	Potri.003G171300	-0.671321	0.0477164
unconservative_Chr05_13699	Potri.003G015000	-0.670886	0.0479147
ptc-miR172d	Potri.001G428800	-0.670739	0.0479822
ptc-miR396c	Potri.010G052600	-0.670069	0.0482888
ptc-miR172g-3p	Potri.016G066600	-0.669575	0.048516
ptc-miR408-3p	Potri.004G161700	-0.669455	0.0485715
ptc-miR159d	Potri.001G375600	-0.669407	0.0485934
unconservative_Chr05_13699	Potri.003G205500	-0.669023	0.0487705
ptc-miR171e	Potri.014G060200	-0.667937	0.0492743
ptc-miR319e	Potri.005G053000	-0.667218	0.0496092
unconservative_Chr05_13699	Potri.004G105400	-0.667083	0.0496724
unconservative_Chr12_26239	Potri.011G119400	-0.666152	0.0501086
unconservative_Chr12_27000	Potri.011G119400	-0.666152	0.0501086
unconservative_Chr04_11123	Potri.005G020200	-0.66604	0.0501613
ptc-miR482a-2	Potri.005G019600	-0.665662	0.0503393
unconservative_Chr04_9994	Potri.008G092800	-0.665619	0.0503595
unconservative_Chr05_13699	Potri.014G135700	-0.665256	0.0505312
unconservative_Chr13_29388	Potri.T170200	-0.665252	0.0505332
ptc-miR167f-3p	Potri.005G112900	-0.665171	0.0505712
ptc-miR156l	Potri.019G009800	-0.665072	0.050618
unconservative_Chr06_16417	Potri.006G061500	-0.66467	0.0508086
unconservative_Chr18_40175	Potri.006G061500	-0.66467	0.0508086
unconservative_Chr10_22565	Potri.002G041300	-0.664579	0.0508516
ptc-miR482a-2	Potri.006G055600	-0.663969	0.0511416
ptc-miR399f	Potri.T180000	-0.663315	0.0514537
ptc-miR396a	Potri.016G118300	-0.663089	0.0515619
unconservative_Chr05_13699	Potri.009G116100	-0.66278	0.0517102
unconservative_Chr10_23264	Potri.009G075400	-0.662681	0.0517577
unconservative_Chr05_13699	Potri.005G234500	-0.662654	0.0517706
ptc-miR7823	Potri.015G110300	-0.662506	0.0518413
unconservative_Chr08_18797	Potri.001G145400	-0.662395	0.0518948
ptc-miR482c-3p	Potri.017G035300	-0.662268	0.0519559
unconservative_Chr01_4280	Potri.001G305600	-0.662089	0.0520419
unconservative_Chr18_39523	Potri.005G260000	-0.662002	0.0520843
ptc-miR396c	Potri.017G000900	-0.661726	0.0522169
ptc-miR390a	Potri.011G073600	-0.661622	0.0522672
ptc-miR473a-5p	Potri.015G030300	-0.660861	0.0526356
ptc-miR482a-2	Potri.005G137100	-0.660527	0.052798
ptc-miR6462a	Potri.001G077600	-0.660486	0.0528178
ptc-miR319e	Potri.007G113800	-0.659948	0.0530795
ptc-miR482b-5p	Potri.005G036800	-0.65987	0.0531176
ptc-miR396g-5p	Potri.001G114000	-0.659458	0.053319
ptc-miR6466-5p	Potri.004G230100	-0.659328	0.0533824
unconservative_Chr15_34312	Potri.001G139400	-0.65803	0.0540203
ptc-miR477d-5p	Potri.006G175200	-0.657376	0.0543433
ptc-miR167a	Potri.015G134600	-0.657158	0.0544513
unconservative_scaffold_922_48211	Potri.006G115700	-0.656815	0.0546215
ptc-miR7819	Potri.003G031600	-0.656538	0.0547592
ptc-miR167e	Potri.011G091900	-0.656389	0.0548334
ptc-miR475a-3p	Potri.010G137200	-0.656111	0.0549718
unconservative_Chr05_13699	Potri.014G148900	-0.656081	0.0549871
ptc-miR156g	Potri.014G132900	-0.655726	0.0551642
unconservative_Chr08_20129	Potri.001G140300	-0.655527	0.0552635
ptc-miR399a	Potri.007G023900	-0.655069	0.0554932
ptc-miR6476a	Potri.014G094500	-0.654556	0.0557509
ptc-miR172g-3p	Potri.017G101100	-0.654526	0.0557661
unconservative_Chr05_13699	Potri.002G076600	-0.654307	0.055876
unconservative_Chr04_9994	Potri.009G049900	-0.653853	0.0561053
unconservative_Chr01_4280	Potri.014G192800	-0.652948	0.0565636
ptc-miR156l	Potri.019G008900	-0.652948	0.0565636
ptc-miR396g-5p	Potri.010G096500	-0.652796	0.056641
ptc-miR390d-3p	Potri.T030500	-0.652688	0.0566956
ptc-miR396g-5p	Potri.011G166700	-0.652431	0.0568267
ptc-miR396g-5p	Potri.019G021500	-0.652379	0.0568532
ptc-miR1448	Potri.002G134900	-0.651596	0.0572527
unconservative_Chr05_13699	Potri.005G068000	-0.651023	0.0575463
ptc-miR172b-5p	Potri.007G096900	-0.650948	0.0575847
unconservative_Chr06_16462	Potri.014G137200	-0.6503	0.0579185
ptc-miR1448	Potri.003G099100	-0.650247	0.0579457
unconservative_Chr04_11123	Potri.003G187700	-0.650052	0.0580462
ptc-miR396e-3p	Potri.015G091800	-0.650041	0.0580518
unconservative_Chr06_16417	Potri.009G162100	-0.649805	0.0581738
unconservative_Chr18_40175	Potri.009G162100	-0.649805	0.0581738
ptc-miR1447	Potri.002G160100	-0.649742	0.0582064
unconservative_Chr19_41480	Potri.003G051400	-0.649181	0.0584967
unconservative_Chr04_11123	Potri.011G115700	-0.648932	0.0586259
ptc-miR1447	Potri.019G108200	-0.648896	0.058645
ptc-miR6476a	Potri.007G042300	-0.648708	0.0587428
ptc-miR2111a	Potri.006G206300	-0.648206	0.0590041
unconservative_Chr06_17074	Potri.009G150000	-0.647361	0.0594455
unconservative_Chr05_13699	Potri.003G126900	-0.647112	0.0595762
ptc-miR7827	Potri.005G085700	-0.645693	0.0603238
ptc-miR1448	Potri.003G201800	-0.645621	0.0603621
unconservative_Chr14_31299	Potri.001G035500	-0.645527	0.0604118
unconservative_Chr14_32384	Potri.001G035500	-0.645527	0.0604118
unconservative_Chr14_32438	Potri.001G035500	-0.645527	0.0604118
ptc-miR482a-2	Potri.014G072400	-0.645323	0.0605196
ptc-miR6457a	Potri.002G106400	-0.644764	0.0608165
ptc-miR472b	Potri.T028700	-0.643217	0.0616424
ptc-miR156l	Potri.003G144500	-0.642832	0.061849
unconservative_Chr16_35670	Potri.001G167600	-0.641403	0.0626197
unconservative_Chr19_42379	Potri.003G164900	-0.640754	0.0629719
unconservative_Chr08_20094	Potri.019G052600	-0.640244	0.0632491
ptc-miR172g-3p	Potri.012G062700	-0.639905	0.0634339
unconservative_Chr13_27964	Potri.002G038900	-0.639833	0.0634736
ptc-miR397a	Potri.004G236900	-0.639697	0.0635477
ptc-miR6425a-3p	Potri.017G094500	-0.639558	0.0636235
unconservative_Chr05_13699	Potri.001G327800	-0.638908	0.0639798
ptc-miR1448	Potri.015G056800	-0.638002	0.0644786
ptc-miR172d	Potri.001G411100	-0.637596	0.0647023
ptc-miR167f-3p	Potri.014G150800	-0.637577	0.0647133
ptc-miR171j	Potri.001G232400	-0.637538	0.0647349
ptc-miR167f-5p	Potri.014G114300	-0.637521	0.0647439
ptc-miR6452	Potri.005G069300	-0.637443	0.0647874
unconservative_Chr15_34312	Potri.018G017200	-0.636864	0.065108
unconservative_Chr05_13699	Potri.004G049400	-0.63612	0.0655215
ptc-miR159a	Potri.001G013800	-0.636039	0.0655667
ptc-miR172g-3p	Potri.019G072800	-0.635663	0.0657767
ptc-miR482a-2	Potri.001G124300	-0.635291	0.0659846
ptc-miR399j	Potri.013G076100	-0.634384	0.0664933
ptc-miR160h	Potri.017G031700	-0.633797	0.066824
unconservative_Chr19_41480	Potri.008G045900	-0.633533	0.0669727
ptc-miR482c-3p	Potri.002G047200	-0.63315	0.0671897
ptc-miR6471	Potri.003G066800	-0.632619	0.0674906
unconservative_Chr02_6832	Potri.004G100400	-0.632476	0.0675716
ptc-miR319e	Potri.006G197600	-0.63226	0.0676946
ptc-miR408-5p	Potri.010G114100	-0.632146	0.0677595
ptc-miR172d	Potri.009G009100	-0.631928	0.0678832
unconservative_Chr05_13441	Potri.004G004000	-0.630469	0.0687177
unconservative_Chr18_39523	Potri.012G126500	-0.630038	0.0689654
ptc-miR6476a	Potri.014G125100	-0.630027	0.0689719
ptc-miR7824	Potri.003G101000	-0.629472	0.0692918
ptc-miR393a-5p	Potri.015G052200	-0.628486	0.0698619
ptc-miR530b	Potri.006G245300	-0.628413	0.0699043
ptc-miR167f-3p	Potri.011G049300	-0.627874	0.0702175
ptc-miR473a-5p	Potri.002G047400	-0.62779	0.0702662
unconservative_Chr05_13699	Potri.011G081900	-0.627745	0.0702926
unconservative_Chr12_26604	Potri.013G011400	-0.627326	0.0705369
unconservative_Chr15_34749	Potri.013G011400	-0.627326	0.0705369
unconservative_Chr04_11879	Potri.018G111900	-0.626534	0.0709997
ptc-miR472a	Potri.T028700	-0.626467	0.0710392
ptc-miR475d-3p	Potri.015G036400	-0.625938	0.0713496
unconservative_Chr13_29388	Potri.009G146700	-0.625906	0.0713686
unconservative_Chr06_16417	Potri.008G003000	-0.625524	0.0715932
unconservative_Chr18_40175	Potri.008G003000	-0.625524	0.0715932
unconservative_Chr19_41480	Potri.005G176800	-0.625356	0.0716923
ptc-miR169i	Potri.001G440700	-0.625052	0.0718714
ptc-miR156l	Potri.019G005300	-0.624733	0.0720601
ptc-miR482c-3p	Potri.014G005600	-0.623801	0.0726124
unconservative_Chr05_13699	Potri.006G096700	-0.623663	0.0726944
unconservative_Chr05_13699	Potri.010G228500	-0.62319	0.072976
ptc-miR396a	Potri.001G132600	-0.623031	0.0730711
ptc-miR530a	Potri.002G093100	-0.622243	0.0735417
ptc-miR169n-3p	Potri.012G017600	-0.622238	0.073545
unconservative_scaffold_922_48211	Potri.001G276800	-0.621482	0.0739982
ptc-miR396g-5p	Potri.015G006200	-0.621321	0.0740954
unconservative_Chr05_13699	Potri.009G093000	-0.619962	0.0749159
ptc-miR172g-3p	Potri.001G411000	-0.61978	0.0750262
ptc-miR319e	Potri.013G119400	-0.619514	0.0751872
unconservative_Chr19_42109	Black_Cottonwood_newGene_94	-0.619488	0.0752034
ptc-miR530b	Potri.004G147200	-0.61856	0.0757683
ptc-miR396a	Potri.017G153200	-0.618115	0.0760401
ptc-miR169i	Potri.014G109600	-0.616613	0.0769619
unconservative_Chr04_9994	Potri.006G226800	-0.616072	0.0772954
ptc-miR395b	Potri.014G010100	-0.615847	0.0774347
ptc-miR172g-3p	Potri.005G140700	-0.615324	0.0777585
unconservative_Chr13_29828	Potri.019G032500	-0.614528	0.0782529
unconservative_Chr13_29829	Potri.019G032500	-0.614528	0.0782529
unconservative_Chr19_41135	Potri.019G032500	-0.614528	0.0782529
ptc-miR396g-5p	Potri.006G143200	-0.614433	0.0783123
unconservative_Chr05_13699	Potri.015G017700	-0.614261	0.0784196
ptc-miR399e	Potri.004G138400	-0.614255	0.0784233
unconservative_Chr10_22565	Potri.019G097800	-0.613421	0.0789438
ptc-miR6425a-5p	Potri.016G076900	-0.613403	0.0789552
ptc-miR159a	Potri.010G065300	-0.61327	0.0790388
ptc-miR166p	Potri.001G188800	-0.612968	0.0792281
ptc-miR482a-2	Potri.019G002600	-0.612708	0.0793911
ptc-miR403c-5p	Potri.018G004400	-0.612535	0.0795001
ptc-miR166n	Potri.001G188800	-0.612519	0.0795095
ptc-miR7817a	Potri.008G006400	-0.612174	0.079727
unconservative_Chr05_13441	Potri.016G015500	-0.611783	0.0799736
unconservative_Chr02_5360	Potri.002G153400	-0.611639	0.080064
ptc-miR7824	Potri.003G137100	-0.611606	0.0800848
ptc-miR156l	Potri.004G035800	-0.611158	0.0803685
ptc-miR396g-5p	Potri.006G115200	-0.611008	0.080463
ptc-miR475a-5p	Potri.007G026800	-0.610944	0.0805039
ptc-miR7824	Potri.001G094500	-0.610249	0.0809451
unconservative_Chr10_23264	Potri.017G009400	-0.610031	0.0810833
unconservative_Chr08_20129	Potri.004G130600	-0.609784	0.0812406
ptc-miR169i	Potri.001G411000	-0.609761	0.0812555
ptc-miR156g	Potri.015G060400	-0.60904	0.0817158
unconservative_Chr05_13699	Potri.005G162500	-0.608121	0.0823043
unconservative_Chr05_13441	Potri.002G126800	-0.607776	0.0825261
ptc-miR172g-3p	Potri.002G195800	-0.607598	0.0826406
ptc-miR396a	Potri.013G092000	-0.607369	0.0827887
unconservative_Chr16_35897	Potri.001G014900	-0.606904	0.0830884
unconservative_Chr08_20129	Potri.001G019100	-0.606269	0.0834996
ptc-miR530a	Potri.003G133700	-0.606193	0.0835486
unconservative_Chr19_41480	Potri.001G338200	-0.60596	0.0836995
ptc-miR475d-3p	Potri.019G062300	-0.605771	0.0838224
unconservative_Chr10_22466	Potri.006G034700	-0.605334	0.0841064
unconservative_Chr06_16421	Potri.009G139900	-0.605238	0.0841689
unconservative_Chr18_40177	Potri.009G139900	-0.605238	0.0841689
ptc-miR396a	Potri.017G039500	-0.605127	0.0842417
unconservative_Chr19_41480	Potri.001G200300	-0.605041	0.0842973
unconservative_Chr04_9994	Potri.001G037200	-0.604551	0.0846175
ptc-miR160h	Potri.001G177300	-0.603661	0.0851999
ptc-miR393a-3p	Potri.018G129500	-0.603288	0.085445
unconservative_Chr19_42109	Potri.004G162200	-0.603189	0.0855098
unconservative_Chr08_18797	Potri.019G059400	-0.602838	0.0857411
ptc-miR1448	Potri.006G213500	-0.602278	0.0861105
ptc-miR828a	Potri.012G014900	-0.601393	0.0866963
ptc-miR475d-3p	Potri.001G413700	-0.601264	0.0867818
ptc-miR393a-3p	Potri.006G083400	-0.601188	0.0868318
unconservative_Chr06_17074	Potri.T115600	-0.600551	0.0872555
unconservative_Chr06_16417	Potri.006G216100	-0.5999	0.0876895
unconservative_Chr18_40175	Potri.006G216100	-0.5999	0.0876895
ptc-miR7819	Potri.014G087300	-0.599784	0.0877668
unconservative_Chr05_13699	Potri.018G039300	-0.598943	0.0883305
ptc-miR164a	Potri.010G026200	-0.598495	0.0886313
ptc-miR6476a	Potri.010G173500	-0.597757	0.089128
unconservative_Chr10_22565	Potri.014G036300	-0.597596	0.0892365
ptc-miR6445a	Potri.001G134100	-0.597522	0.0892866
unconservative_Chr15_34312	Potri.009G099000	-0.597156	0.0895338
unconservative_Chr05_13441	Potri.007G038100	-0.596554	0.0899415
unconservative_Chr12_26239	Potri.014G168700	-0.5963	0.0901144
unconservative_Chr12_27000	Potri.014G168700	-0.5963	0.0901144
ptc-miR475a-5p	Potri.009G030000	-0.596137	0.0902251
ptc-miR473a-5p	Potri.014G154600	-0.596082	0.0902622
ptc-miR319i	Potri.011G096600	-0.595963	0.0903432
unconservative_Chr05_13699	Potri.008G112000	-0.595783	0.0904659
unconservative_Chr13_29388	Potri.008G215200	-0.595556	0.0906205
ptc-miR473a-5p	Potri.T169700	-0.594318	0.0914666
unconservative_Chr08_20129	Potri.013G021400	-0.594169	0.0915685
ptc-miR6461	Potri.003G006000	-0.593605	0.091956
ptc-miR172g-3p	Potri.015G104100	-0.593583	0.0919712
ptc-miR472b	Potri.017G123500	-0.593359	0.0921254
ptc-miR828a	Potri.006G079500	-0.593339	0.0921392
ptc-miR156a	Potri.019G092600	-0.593081	0.0923164
ptc-miR172b-5p	Potri.001G142100	-0.592843	0.092481
ptc-miR6474	Potri.017G028800	-0.592601	0.0926476
ptc-miR172h-5p	Potri.008G132400	-0.592234	0.0929019
ptc-miR7824	Potri.019G019100	-0.592206	0.0929213
unconservative_Chr04_11123	Potri.001G065300	-0.591992	0.093069
unconservative_Chr12_26239	Potri.006G158600	-0.591483	0.093422
unconservative_Chr12_27000	Potri.006G158600	-0.591483	0.093422
ptc-miR7819	Potri.004G040600	-0.590074	0.0944033
ptc-miR6476a	Potri.001G368200	-0.590033	0.0944326
unconservative_Chr05_13699	Potri.005G126100	-0.58972	0.0946509
unconservative_Chr06_16417	Potri.001G096100	-0.589498	0.0948068
unconservative_Chr18_40175	Potri.001G096100	-0.589498	0.0948068
ptc-miR6462a	Potri.001G160300	-0.589048	0.0951225
unconservative_Chr08_18797	Potri.006G185100	-0.588851	0.0952605
unconservative_Chr04_11369	Potri.012G075100	-0.588617	0.095425
unconservative_Chr04_9994	Potri.003G187700	-0.58835	0.0956131
ptc-miR319i	Potri.003G105000	-0.587613	0.0961327
unconservative_Chr06_17074	Potri.012G036300	-0.587593	0.0961468
unconservative_Chr05_13699	Potri.001G073800	-0.586464	0.0969469
ptc-miR7824	Potri.005G001800	-0.586143	0.0971747
ptc-miR6457b	Potri.003G152400	-0.585454	0.0976659
ptc-miR164a	Potri.010G124300	-0.585449	0.0976691
ptc-miR530b	Potri.001G419800	-0.585277	0.097792
unconservative_Chr05_13699	Potri.014G092500	-0.584654	0.0982374
unconservative_Chr05_13699	Potri.001G138100	-0.584541	0.0983182
ptc-miR396f	Potri.007G007100	-0.584234	0.0985382
ptc-miR482b-5p	Potri.005G061600	-0.584107	0.0986296
ptc-miR475d-3p	Potri.013G130600	-0.583897	0.09878
ptc-miR7817a	Potri.011G037100	-0.583816	0.0988385
ptc-miR399b	Potri.005G241400	-0.582777	0.0995867
unconservative_Chr05_13699	Potri.002G166100	-0.582228	0.0999839
ptc-miR164a	Potri.018G151700	-0.582044	0.100117
unconservative_Chr05_13699	Potri.014G013100	-0.581331	0.100634
unconservative_Chr04_11369	Potri.001G275400	-0.581145	0.10077
ptc-miR168a-5p	Potri.003G214200	-0.580988	0.100884
ptc-miR6427-3p	Potri.015G097700	-0.580978	0.100891
unconservative_Chr05_13699	Potri.007G123000	-0.580479	0.101255
ptc-miR482c-3p	Potri.005G010500	-0.580443	0.101281
unconservative_Chr06_16417	Potri.001G245200	-0.580162	0.101486
unconservative_Chr18_40175	Potri.001G245200	-0.580162	0.101486
unconservative_Chr05_13251	Potri.002G129400	-0.579949	0.101642
ptc-miR167f-5p	Potri.017G036900	-0.579654	0.101857
ptc-miR475a-3p	Potri.018G038300	-0.579262	0.102144
ptc-miR172d	Potri.001G429800	-0.579046	0.102302
unconservative_Chr16_35670	Potri.T111700	-0.578938	0.102382
ptc-miR475a-3p	Potri.008G044000	-0.57865	0.102594
ptc-miR167f-3p	Potri.004G086200	-0.578302	0.10285
ptc-miR396a	Potri.010G002600	-0.577932	0.103122
ptc-miR396g-5p	Potri.004G001400	-0.57754	0.103412
ptc-miR6476a	Potri.002G104100	-0.576622	0.104091
ptc-miR396a	Potri.014G008300	-0.57595	0.10459
ptc-miR160e-5p	Potri.001G177300	-0.575879	0.104643
ptc-miR399j	Potri.009G069200	-0.575672	0.104797
unconservative_Chr15_34312	Potri.010G201600	-0.575352	0.105035
unconservative_Chr04_9994	Potri.004G161400	-0.575206	0.105144
unconservative_Chr12_27371	Potri.009G057200	-0.574246	0.105862
ptc-miR397a	Potri.009G041800	-0.573761	0.106226
unconservative_Chr10_23264	Potri.010G130400	-0.573741	0.106241
ptc-miR1447	Potri.006G247500	-0.573611	0.106339
ptc-miR399f	Potri.006G153700	-0.573387	0.106507
unconservative_Chr13_29390	Potri.008G152600	-0.57316	0.106678
unconservative_Chr06_16417	Potri.004G020900	-0.572668	0.107048
unconservative_Chr18_40175	Potri.004G020900	-0.572668	0.107048
unconservative_Chr05_13699	Potri.005G224900	-0.572535	0.107149
unconservative_Chr13_29390	Potri.001G354400	-0.572509	0.107169
ptc-miR477a-3p	Potri.010G173400	-0.57225	0.107364
unconservative_Chr04_11123	Potri.015G121800	-0.572102	0.107476
ptc-miR172a	Potri.019G036900	-0.572051	0.107514
unconservative_Chr06_16417	Potri.006G007800	-0.571951	0.10759
unconservative_Chr18_40175	Potri.006G007800	-0.571951	0.10759
ptc-miR530b	Potri.004G159000	-0.571715	0.107769
unconservative_Chr13_29388	Potri.016G080400	-0.571668	0.107804
ptc-miR7819	Potri.009G097800	-0.570985	0.108322
unconservative_Chr04_11369	Potri.006G038500	-0.570002	0.109071
unconservative_Chr05_14043	Potri.019G031400	-0.569796	0.109228
unconservative_Chr10_22110	Potri.019G031400	-0.569796	0.109228
ptc-miR475a-3p	Potri.T120800	-0.569294	0.109612
ptc-miR396c	Potri.005G234800	-0.568895	0.109917
unconservative_Chr05_13699	Potri.006G229400	-0.568652	0.110104
unconservative_Chr04_11123	Potri.018G144700	-0.568562	0.110172
unconservative_Chr06_16417	Potri.003G088600	-0.567324	0.111125
unconservative_Chr18_40175	Potri.003G088600	-0.567324	0.111125
ptc-miR156l	Potri.019G007900	-0.566827	0.111509
ptc-miR6425a-3p	Potri.002G090500	-0.566736	0.111579
unconservative_Chr01_4280	Potri.006G051200	-0.566277	0.111935
unconservative_Chr14_31299	Potri.003G164400	-0.566161	0.112025
unconservative_Chr14_32384	Potri.003G164400	-0.566161	0.112025
unconservative_Chr14_32438	Potri.003G164400	-0.566161	0.112025
ptc-miR160e-3p	Potri.003G029400	-0.56534	0.112662
unconservative_Chr06_16417	Potri.003G008500	-0.564411	0.113386
unconservative_Chr18_40175	Potri.003G008500	-0.564411	0.113386
ptc-miR530a	Potri.013G040800	-0.564349	0.113435
unconservative_Chr13_29388	Potri.005G257400	-0.563595	0.114025
ptc-miR482c-3p	Potri.T105600	-0.563517	0.114086
ptc-miR472b	Potri.T025100	-0.562927	0.114549
ptc-miR473a-5p	Potri.017G094000	-0.562888	0.114579
ptc-miR475c	Potri.006G271400	-0.562837	0.114619
unconservative_Chr08_20129	Potri.001G292800	-0.562622	0.114789
unconservative_Chr06_16462	Potri.007G117600	-0.562608	0.114799
unconservative_Chr10_22466	Potri.004G075100	-0.562522	0.114867
ptc-miR6421-5p	Potri.004G120500	-0.561127	0.115968
ptc-miR396a	Potri.017G000900	-0.56053	0.116441
unconservative_Chr06_16417	Potri.005G090600	-0.56048	0.116481
unconservative_Chr18_40175	Potri.005G090600	-0.56048	0.116481
unconservative_Chr05_13441	Potri.011G032900	-0.560432	0.116519
ptc-miR7823	Potri.011G072300	-0.5604	0.116545
ptc-miR6421-5p	Potri.005G066200	-0.560172	0.116725
ptc-miR169n-3p	Potri.002G074700	-0.559799	0.117022
ptc-miR169n-3p	Potri.001G036000	-0.559069	0.117604
unconservative_Chr06_16417	Potri.001G242900	-0.558962	0.11769
unconservative_Chr18_40175	Potri.001G242900	-0.558962	0.11769
ptc-miR473a-5p	Potri.001G149800	-0.558137	0.11835
unconservative_Chr13_29390	Potri.006G037200	-0.558058	0.118412
unconservative_Chr04_9994	Potri.005G020200	-0.557946	0.118502
ptc-miR167f-5p	Potri.011G091900	-0.557787	0.11863
ptc-miR6427-5p	Potri.019G015000	-0.557743	0.118665
ptc-miR6471	Potri.009G084700	-0.556963	0.119292
unconservative_Chr05_13699	Potri.001G367400	-0.55661	0.119577
unconservative_Chr04_9994	Potri.011G115700	-0.556083	0.120002
ptc-miR408-5p	Potri.006G193700	-0.556038	0.120039
ptc-miR169r	Potri.014G109600	-0.555174	0.120738
ptc-miR7826	Potri.018G032200	-0.554816	0.121028
ptc-miR6462a	Potri.001G422300	-0.554741	0.121089
unconservative_Chr05_13699	Potri.010G139100	-0.554587	0.121214
ptc-miR156l	Potri.008G007500	-0.554433	0.121339
unconservative_Chr05_13699	Potri.013G006000	-0.554117	0.121596
ptc-miR396f	Potri.010G052600	-0.553839	0.121823
unconservative_Chr06_16417	Potri.005G202300	-0.553795	0.121859
unconservative_Chr18_40175	Potri.005G202300	-0.553795	0.121859
ptc-miR160h	Potri.016G090300	-0.553245	0.122308
ptc-miR393a-3p	Potri.009G107600	-0.55278	0.122688
unconservative_Chr13_29388	Potri.015G123600	-0.551639	0.123624
unconservative_Chr06_17074	Potri.019G058600	-0.551546	0.123701
ptc-miR171j	Potri.003G052600	-0.551456	0.123775
ptc-miR169z	Potri.014G173900	-0.551112	0.124058
unconservative_Chr18_39632	Potri.019G083000	-0.551064	0.124098
ptc-miR168a-5p	Potri.001G012200	-0.551018	0.124136
ptc-miR6456	Potri.010G014700	-0.550693	0.124404
ptc-miR396g-5p	Potri.018G127000	-0.550684	0.124411
ptc-miR167f-5p	Potri.013G147600	-0.550585	0.124493
ptc-miR172g-3p	Potri.002G008400	-0.55004	0.124944
ptc-miR396f	Potri.001G114000	-0.549909	0.125052
ptc-miR408-3p	Potri.013G152700	-0.549649	0.125268
ptc-miR172b-5p	Black_Cottonwood_newGene_358	-0.548961	0.125838
ptc-miR169n-3p	Potri.012G006100	-0.548948	0.125849
ptc-miR172a	Potri.015G138200	-0.548825	0.125951
ptc-miR396a	Potri.017G087800	-0.548695	0.12606
ptc-miR171j	Potri.015G018700	-0.548358	0.12634
ptc-miR396f	Potri.010G096500	-0.547823	0.126786
ptc-miR172d	Potri.001G427700	-0.547446	0.127101
unconservative_Chr13_29259	Potri.003G191100	-0.546641	0.127776
unconservative_Chr13_29260	Potri.003G191100	-0.546641	0.127776
ptc-miR397a	Potri.001G087500	-0.54659	0.127819
ptc-miR171j	Potri.007G076700	-0.546586	0.127822
unconservative_Chr04_11476	Potri.011G146600	-0.545988	0.128324
ptc-miR171j	Potri.014G136100	-0.545794	0.128487
unconservative_Chr07_18453	Potri.001G468900	-0.545011	0.129147
ptc-miR166p	Potri.006G237500	-0.544949	0.129199
ptc-miR159a	Potri.004G132300	-0.544499	0.12958
ptc-miR6462a	Potri.014G128300	-0.544185	0.129845
unconservative_Chr05_13699	Potri.018G093600	-0.544162	0.129864
unconservative_Chr06_17074	Potri.012G087600	-0.54374	0.130223
unconservative_Chr14_32917	Potri.010G247000	-0.543509	0.130418
unconservative_Chr18_39632	Potri.012G002100	-0.543462	0.130458
unconservative_Chr06_16417	Potri.T151200	-0.543428	0.130488
unconservative_Chr18_40175	Potri.T151200	-0.543428	0.130488
ptc-miR169i	Potri.017G075400	-0.543085	0.130779
ptc-miR6468-5p	Potri.005G245700	-0.542884	0.13095
ptc-miR171e	Potri.001G122800	-0.542792	0.131028
ptc-miR160e-3p	Potri.002G174100	-0.542767	0.131049
ptc-miR396f	Potri.008G210600	-0.542028	0.131679
unconservative_Chr01_1407	Potri.009G105900	-0.541813	0.131863
ptc-miR164a	Potri.004G172100	-0.541462	0.132163
ptc-miR530a	Potri.002G151000	-0.540905	0.13264
ptc-miR482a-2	Potri.002G162000	-0.540697	0.132819
unconservative_Chr13_29259	Potri.001G404100	-0.540662	0.132849
unconservative_Chr13_29260	Potri.001G404100	-0.540662	0.132849
ptc-miR530b	Potri.009G009100	-0.539891	0.133511
unconservative_Chr06_17074	Potri.012G133500	-0.539803	0.133587
ptc-miR172h-5p	Potri.004G188800	-0.539799	0.133591
ptc-miR169i	Potri.002G184000	-0.539077	0.134213
ptc-miR1447	Potri.008G114200	-0.53836	0.134833
unconservative_Chr05_13441	Potri.017G133400	-0.538298	0.134887
unconservative_Chr06_16417	Potri.004G200900	-0.537977	0.135165
unconservative_Chr18_40175	Potri.004G200900	-0.537977	0.135165
ptc-miR169z	Potri.017G121900	-0.537919	0.135215
ptc-miR398c-5p	Potri.010G149000	-0.537593	0.135498
unconservative_Chr05_13699	Potri.014G013500	-0.537559	0.135528
ptc-miR171e	Potri.007G029200	-0.537367	0.135694
unconservative_Chr05_13699	Potri.006G227600	-0.536939	0.136067
ptc-miR156l	Potri.017G017800	-0.53662	0.136345
unconservative_Chr05_13699	Potri.018G113600	-0.53662	0.136345
ptc-miR172b-5p	Potri.008G029800	-0.53619	0.13672
ptc-miR6456	Potri.006G246200	-0.536105	0.136794
unconservative_Chr12_26239	Potri.T027500	-0.535984	0.1369
unconservative_Chr12_27000	Potri.T027500	-0.535984	0.1369
ptc-miR319a	Potri.004G157700	-0.535236	0.137554
unconservative_Chr06_16417	Potri.014G193100	-0.535096	0.137677
unconservative_Chr18_40175	Potri.014G193100	-0.535096	0.137677
ptc-miR399j	Potri.005G241400	-0.534856	0.137887
ptc-miR169r	Potri.001G411000	-0.534656	0.138062
ptc-miR396c	Potri.006G253500	-0.534552	0.138154
ptc-miR169z	Potri.014G197200	-0.53437	0.138314
ptc-miR171j	Potri.012G098300	-0.534258	0.138412
unconservative_Chr05_13699	Potri.005G124300	-0.533729	0.138878
unconservative_Chr18_39632	Potri.002G088700	-0.533679	0.138922
unconservative_Chr05_13699	Potri.001G390200	-0.533591	0.138999
ptc-miR6461	Potri.010G024200	-0.533436	0.139136
ptc-miR167a	Potri.011G049600	-0.531964	0.140438
unconservative_Chr05_13699	Potri.010G188100	-0.531779	0.140602
ptc-miR399j	Potri.011G052800	-0.531528	0.140826
ptc-miR172b-5p	Potri.002G256600	-0.531431	0.140911
unconservative_Chr05_13699	Potri.016G143700	-0.531309	0.14102
unconservative_Chr05_12650	Potri.006G095800	-0.530885	0.141397
ptc-miR399f	Potri.002G131800	-0.530016	0.142172
ptc-miR399d	Potri.009G032000	-0.529065	0.143023
ptc-miR172h-5p	Potri.003G114900	-0.529062	0.143025
ptc-miR160g	Potri.008G039000	-0.52853	0.143503
unconservative_Chr13_29390	Potri.004G134100	-0.528491	0.143538
ptc-miR167a	Potri.004G040200	-0.527968	0.144008
unconservative_Chr05_13699	Potri.013G066600	-0.527941	0.144033
ptc-miR172d	Potri.002G160300	-0.527837	0.144126
unconservative_Chr02_5360	Potri.005G248100	-0.527824	0.144138
ptc-miR7819	Potri.T128200	-0.527586	0.144352
unconservative_Chr18_40350	Potri.013G085500	-0.527527	0.144406
unconservative_Chr18_40351	Potri.013G085500	-0.527527	0.144406
ptc-miR399i	Potri.002G131800	-0.52742	0.144502
ptc-miR6438a	Potri.005G018000	-0.527285	0.144624
unconservative_Chr05_13361	Potri.013G135700	-0.527036	0.144848
ptc-miR828a	Potri.010G209300	-0.52677	0.145089
ptc-miR164a	Potri.006G214000	-0.526553	0.145285
unconservative_Chr05_13699	Potri.008G048300	-0.526351	0.145468
unconservative_Chr08_18797	Potri.001G285700	-0.525772	0.145992
unconservative_Chr08_18797	Potri.003G105100	-0.525769	0.145995
unconservative_Chr08_18797	Potri.008G199000	-0.525316	0.146407
ptc-miR6427-3p	Potri.016G120900	-0.525234	0.146481
ptc-miR397a	Potri.011G001000	-0.525124	0.146581
unconservative_Chr05_13699	Potri.005G100200	-0.525107	0.146597
unconservative_Chr05_13699	Potri.018G149700	-0.524863	0.146818
unconservative_Chr05_13699	Potri.008G012200	-0.52463	0.147031
unconservative_Chr05_13699	Potri.017G108700	-0.524079	0.147534
ptc-miR156l	Potri.009G052300	-0.523948	0.147653
unconservative_Chr05_13699	Potri.015G123100	-0.523901	0.147696
ptc-miR156l	Potri.018G003700	-0.523537	0.148028
ptc-miR169z	Potri.017G121700	-0.523515	0.148049
ptc-miR169n-3p	Potri.009G159000	-0.523257	0.148285
unconservative_Chr10_22466	Potri.013G010700	-0.523232	0.148307
ptc-miR172g-3p	Potri.T021800	-0.52236	0.149108
unconservative_Chr07_18453	Potri.006G155800	-0.522003	0.149435
unconservative_Chr06_17074	Potri.004G223900	-0.52134	0.150046
unconservative_Chr05_13699	Potri.001G443200	-0.5213	0.150083
ptc-miR171a-5p	Potri.010G136100	-0.521256	0.150124
unconservative_Chr14_31299	Potri.001G048500	-0.5198	0.15147
unconservative_Chr14_32384	Potri.001G048500	-0.5198	0.15147
unconservative_Chr14_32438	Potri.001G048500	-0.5198	0.15147
unconservative_Chr05_13699	Potri.001G319000	-0.519633	0.151625
ptc-miR156l	Potri.014G132900	-0.5196	0.151655
ptc-miR482c-3p	Potri.014G007600	-0.51927	0.151961
ptc-miR396f	Potri.006G143200	-0.519184	0.152041
unconservative_Chr05_13699	Potri.T012000	-0.519119	0.152101
unconservative_Chr12_27371	Potri.014G178700	-0.519085	0.152133
ptc-miR7819	Potri.016G050900	-0.519016	0.152197
unconservative_Chr06_16417	Potri.006G010900	-0.518796	0.152402
unconservative_Chr18_40175	Potri.006G010900	-0.518796	0.152402
ptc-miR2111a	Potri.010G211300	-0.518701	0.15249
ptc-miR164a	Potri.T156600	-0.518333	0.152833
ptc-miR172b-5p	Potri.016G034100	-0.517951	0.153189
ptc-miR172g-3p	Potri.018G135400	-0.517836	0.153296
ptc-miR530b	Potri.009G040600	-0.517798	0.153332
ptc-miR172a	Potri.017G079800	-0.517469	0.153639
unconservative_Chr04_9994	Potri.001G065300	-0.517439	0.153667
unconservative_Chr07_18453	Potri.006G157200	-0.517356	0.153744
ptc-miR164f	Potri.014G129000	-0.517027	0.154053
unconservative_Chr13_29388	Potri.010G232500	-0.516674	0.154383
ptc-miR482b-3p	Potri.009G131200	-0.516486	0.154559
ptc-miR396f	Potri.015G006200	-0.515869	0.155139
unconservative_Chr18_40350	Potri.003G137200	-0.515042	0.155917
unconservative_Chr18_40351	Potri.003G137200	-0.515042	0.155917
unconservative_Chr05_13441	Potri.007G048000	-0.514901	0.15605
ptc-miR172b-5p	Potri.001G344900	-0.514432	0.156493
unconservative_Chr05_13699	Potri.004G101100	-0.514298	0.15662
unconservative_Chr13_29828	Potri.013G119400	-0.514296	0.156621
unconservative_Chr13_29829	Potri.013G119400	-0.514296	0.156621
unconservative_Chr19_41135	Potri.013G119400	-0.514296	0.156621
ptc-miR172a	Potri.008G155700	-0.513618	0.157263
ptc-miR399a	Potri.013G076100	-0.513482	0.157392
ptc-miR160e-5p	Potri.010G223200	-0.513124	0.157732
unconservative_Chr05_13699	Potri.010G019400	-0.513112	0.157742
ptc-miR396f	Potri.006G115200	-0.512931	0.157914
ptc-miR160g	Potri.010G223200	-0.512532	0.158294
ptc-miR172b-5p	Potri.010G237100	-0.51198	0.158819
unconservative_Chr02_5419	Potri.T145800	-0.511585	0.159195
ptc-miR159a	Potri.014G132800	-0.511577	0.159203
ptc-miR390a	Potri.T008100	-0.511372	0.159399
unconservative_Chr06_17074	Potri.015G131800	-0.511047	0.15971
ptc-miR319i	Potri.016G103500	-0.510893	0.159857
ptc-miR396a	Potri.012G058100	-0.51081	0.159936
unconservative_scaffold_20_42740	Potri.003G161400	-0.510505	0.160228
ptc-miR6425a-3p	Potri.007G044300	-0.510443	0.160287
ptc-miR6476a	Potri.008G027100	-0.510371	0.160357
unconservative_Chr05_13441	Potri.006G194200	-0.510279	0.160444
unconservative_Chr12_26239	Potri.004G142400	-0.510059	0.160656
unconservative_Chr12_27000	Potri.004G142400	-0.510059	0.160656
ptc-miR169i	Potri.005G027000	-0.509649	0.161049
unconservative_Chr12_27494	Potri.010G241800	-0.509499	0.161193
unconservative_Chr15_34882	Potri.010G241800	-0.509499	0.161193
unconservative_Chr06_16417	Potri.001G146200	-0.509067	0.161608
unconservative_Chr18_40175	Potri.001G146200	-0.509067	0.161608
unconservative_Chr06_17074	Potri.016G020800	-0.508962	0.161709
ptc-miR475d-3p	Potri.004G074700	-0.508565	0.162092
unconservative_Chr10_22466	Potri.012G132600	-0.508468	0.162185
unconservative_Chr05_13699	Potri.014G100900	-0.507169	0.163441
unconservative_Chr10_23264	Potri.016G096500	-0.506966	0.163638
ptc-miR7819	Potri.004G034900	-0.506546	0.164046
ptc-miR171j	Potri.008G128800	-0.506525	0.164066
ptc-miR6457b	Potri.T092500	-0.505949	0.164626
ptc-miR828a	Potri.012G080400	-0.505684	0.164883
ptc-miR482a-2	Potri.006G191800	-0.505637	0.16493
ptc-miR399i	Potri.004G186500	-0.504492	0.166046
unconservative_Chr18_39632	Potri.001G224800	-0.504459	0.166078
ptc-miR160e-5p	Potri.017G031700	-0.502859	0.167647
unconservative_Chr18_39632	Potri.016G121100	-0.502851	0.167654
unconservative_Chr05_13699	Potri.018G092800	-0.502425	0.168073
ptc-miR172d	Potri.T115300	-0.502412	0.168086
ptc-miR475a-3p	Potri.001G139200	-0.501587	0.1689
ptc-miR399i	Potri.005G223600	-0.500755	0.169722
unconservative_Chr05_13699	Potri.019G119900	-0.500686	0.169791
unconservative_Chr06_16417	Potri.012G135600	-0.500619	0.169857
unconservative_Chr18_40175	Potri.012G135600	-0.500619	0.169857
unconservative_Chr10_23264	Potri.013G054100	-0.500123	0.170348
ptc-miR482b-5p	Potri.004G065000	-0.499953	0.170517
unconservative_Chr05_13699	Potri.005G053400	-0.499712	0.170757
ptc-miR6474	Potri.015G034000	-0.499472	0.170995
unconservative_Chr05_13699	Potri.012G007300	-0.499439	0.171028
unconservative_Chr13_29388	Potri.005G082800	-0.498753	0.171711
unconservative_Chr06_16417	Potri.004G117900	-0.498412	0.172051
unconservative_Chr18_40175	Potri.004G117900	-0.498412	0.172051
ptc-miR6438a	Potri.005G144100	-0.498354	0.172109
ptc-miR172g-3p	Potri.013G120200	-0.498285	0.172178
ptc-miR169b-3p	Potri.007G131600	-0.497828	0.172634
ptc-miR1448	Potri.006G063500	-0.497415	0.173047
ptc-miR6456	Potri.017G144800	-0.497077	0.173386
unconservative_Chr05_13699	Potri.019G074200	-0.496479	0.173986
unconservative_Chr05_12028	Potri.014G031100	-0.496432	0.174032
unconservative_Chr05_12030	Potri.014G031100	-0.496432	0.174032
ptc-miR398c-5p	Potri.001G204400	-0.496005	0.174462
ptc-miR482b-3p	Potri.017G015600	-0.495412	0.175058
ptc-miR169d	Potri.005G046500	-0.49516	0.175312
ptc-miR169i	Potri.008G022300	-0.494836	0.175639
ptc-miR156l	Potri.008G097900	-0.49477	0.175706
ptc-miR156l	Potri.012G127100	-0.493988	0.176497
ptc-miR6425a-3p	Potri.004G075100	-0.49378	0.176708
ptc-miR159d	Potri.004G126800	-0.493771	0.176717
unconservative_Chr05_13699	Potri.006G018000	-0.493519	0.176972
unconservative_Chr05_13699	Potri.002G110300	-0.493518	0.176972
ptc-miR166n	Potri.005G203600	-0.493308	0.177186
unconservative_Chr05_13699	Potri.002G173500	-0.492743	0.17776
ptc-miR319a	Potri.007G137700	-0.492683	0.177821
ptc-miR6421-3p	Potri.006G252600	-0.492633	0.177871
ptc-miR162a	Potri.002G181400	-0.492236	0.178275
ptc-miR172a	Potri.010G216200	-0.492177	0.178336
ptc-miR396f	Potri.004G001400	-0.49211	0.178403
ptc-miR472a	Potri.T039900	-0.491664	0.178858
unconservative_Chr05_13699	Potri.001G225400	-0.491297	0.179233
unconservative_Chr05_13699	Potri.004G099400	-0.491231	0.1793
unconservative_Chr06_16417	Potri.015G081600	-0.491019	0.179517
unconservative_Chr18_40175	Potri.015G081600	-0.491019	0.179517
unconservative_Chr19_41480	Potri.001G423800	-0.490931	0.179607
ptc-miR6457a	Potri.005G193700	-0.490859	0.17968
ptc-miR166n	Potri.006G237500	-0.490824	0.179716
unconservative_Chr16_34893	Potri.002G174100	-0.490765	0.179776
ptc-miR169d	Potri.002G134900	-0.49076	0.179781
unconservative_Chr05_13699	Potri.018G032900	-0.490754	0.179788
unconservative_Chr05_13699	Potri.016G119100	-0.490287	0.180266
ptc-miR172d	Potri.006G216800	-0.489964	0.180597
ptc-miR396c	Potri.011G105500	-0.488977	0.18161
unconservative_Chr06_16462	Potri.008G151200	-0.488742	0.181852
ptc-miR472b	Potri.001G134500	-0.488408	0.182197
unconservative_Chr05_12650	Potri.013G059800	-0.48804	0.182577
unconservative_Chr03_9468	Potri.005G100800	-0.487648	0.182981
ptc-miR169n-3p	Potri.015G076500	-0.487401	0.183237
unconservative_Chr05_13441	Potri.005G108600	-0.486902	0.183753
ptc-miR530b	Potri.001G390500	-0.486164	0.184518
ptc-miR396g-5p	Potri.013G151100	-0.485805	0.184891
unconservative_Chr02_5360	Potri.008G159100	-0.485795	0.184901
unconservative_Chr05_13699	Potri.009G100800	-0.485015	0.185713
unconservative_Chr04_11879	Potri.013G110700	-0.485008	0.185721
unconservative_Chr02_6832	Potri.011G075800	-0.484504	0.186246
unconservative_Chr13_27964	Potri.016G023000	-0.484412	0.186341
ptc-miR6476a	Potri.017G018000	-0.484139	0.186627
ptc-miR476a	Potri.017G090200	-0.483601	0.18719
ptc-miR530b	Potri.004G161100	-0.483115	0.187698
unconservative_Chr05_13699	Potri.005G246500	-0.482947	0.187874
ptc-miR169r	Potri.002G184000	-0.481697	0.189188
unconservative_Chr13_29390	Potri.004G027300	-0.481574	0.189318
unconservative_Chr05_13699	Potri.T074800	-0.48101	0.189912
ptc-miR6476a	Potri.002G144200	-0.480573	0.190374
unconservative_Chr10_23264	Potri.012G126500	-0.480499	0.190452
ptc-miR166n	Potri.010G095600	-0.480275	0.190688
unconservative_Chr06_16417	Potri.003G159600	-0.479891	0.191095
unconservative_Chr18_40175	Potri.003G159600	-0.479891	0.191095
unconservative_Chr19_41480	Potri.004G080100	-0.47982	0.19117
unconservative_Chr16_35892	Potri.011G003900	-0.479809	0.191182
ptc-miR1448	Potri.001G134700	-0.479748	0.191247
unconservative_Chr16_35670	Potri.006G004200	-0.479679	0.191319
unconservative_Chr06_16417	Potri.002G213500	-0.479179	0.19185
unconservative_Chr18_40175	Potri.002G213500	-0.479179	0.19185
unconservative_Chr05_13699	Potri.008G174800	-0.479173	0.191856
ptc-miR6462a	Potri.003G152300	-0.479158	0.191872
unconservative_Chr06_16421	Potri.013G135000	-0.478693	0.192367
unconservative_Chr18_40177	Potri.013G135000	-0.478693	0.192367
ptc-miR530b	Potri.008G032800	-0.478528	0.192542
ptc-miR6425a-5p	Potri.T142200	-0.478487	0.192585
ptc-miR7835	Potri.009G086700	-0.478371	0.192708
unconservative_Chr05_13699	Potri.007G093900	-0.478273	0.192813
ptc-miR396g-5p	Potri.010G222200	-0.478211	0.192879
unconservative_Chr18_39632	Potri.013G134200	-0.477202	0.193955
ptc-miR6466-5p	Potri.002G197400	-0.477065	0.194101
ptc-miR482c-3p	Potri.014G005300	-0.47692	0.194256
unconservative_Chr05_13699	Potri.014G083500	-0.476524	0.194679
ptc-miR156l	Potri.019G006000	-0.47626	0.194961
unconservative_Chr08_20094	Potri.T062200	-0.476222	0.195002
ptc-miR172h-5p	Potri.006G038300	-0.476056	0.195181
ptc-miR530b	Potri.001G206800	-0.475949	0.195295
ptc-miR7826	Potri.001G286700	-0.475831	0.195421
ptc-miR6425a-3p	Potri.011G081200	-0.475703	0.195559
unconservative_Chr06_16417	Potri.014G071800	-0.475517	0.195758
unconservative_Chr18_40175	Potri.014G071800	-0.475517	0.195758
unconservative_Chr05_13699	Potri.T028500	-0.475473	0.195805
ptc-miR167f-3p	Potri.011G007800	-0.475242	0.196054
unconservative_Chr10_23264	Potri.001G231000	-0.475176	0.196124
ptc-miR6476a	Potri.012G046400	-0.474418	0.19694
ptc-miR167f-3p	Potri.011G044600	-0.474028	0.19736
unconservative_Chr05_13699	Potri.015G093100	-0.473452	0.197982
unconservative_Chr06_16417	Potri.006G253500	-0.473291	0.198155
unconservative_Chr18_40175	Potri.006G253500	-0.473291	0.198155
unconservative_Chr05_13699	Potri.010G058200	-0.47319	0.198265
unconservative_Chr05_13699	Potri.007G092500	-0.472881	0.198599
ptc-miR530b	Potri.004G000300	-0.472675	0.198822
ptc-miR156a	Potri.013G097300	-0.472641	0.198859
unconservative_Chr05_13699	Potri.001G169500	-0.472618	0.198883
ptc-miR160h	Potri.008G039000	-0.472594	0.198909
unconservative_Chr05_13699	Potri.007G046100	-0.471758	0.199816
ptc-miR169i	Potri.001G411100	-0.471328	0.200284
ptc-miR472b	Potri.T026400	-0.471186	0.200438
ptc-miR396e-3p	Potri.003G145800	-0.470131	0.201587
unconservative_Chr05_13699	Potri.005G243000	-0.469507	0.202268
ptc-miR156g	Potri.019G006000	-0.469297	0.202498
ptc-miR7819	Potri.019G094200	-0.468137	0.203769
unconservative_Chr05_13699	Potri.001G267200	-0.468005	0.203914
unconservative_Chr18_39523	Potri.001G143300	-0.467861	0.204072
ptc-miR1448	Potri.018G123300	-0.467489	0.204481
unconservative_Chr05_13699	Potri.008G144700	-0.467265	0.204728
unconservative_Chr05_13441	Potri.018G107400	-0.466889	0.205141
ptc-miR396a	Potri.014G006700	-0.466794	0.205246
unconservative_Chr06_16462	Potri.013G078600	-0.466548	0.205517
unconservative_Chr06_16417	Potri.010G131600	-0.466171	0.205933
unconservative_Chr18_40175	Potri.010G131600	-0.466171	0.205933
ptc-miR160g	Potri.009G075900	-0.465963	0.206163
unconservative_Chr12_26239	Potri.011G032500	-0.46534	0.206852
unconservative_Chr12_27000	Potri.011G032500	-0.46534	0.206852
ptc-miR397a	Potri.010G171200	-0.463652	0.208725
ptc-miR172h-5p	Potri.014G008800	-0.463641	0.208737
ptc-miR169n-3p	Potri.001G335000	-0.463436	0.208965
unconservative_Chr04_11123	Potri.006G014400	-0.463095	0.209345
unconservative_Chr10_22565	Potri.006G152600	-0.462781	0.209695
ptc-miR7835	Potri.007G057000	-0.462762	0.209716
unconservative_Chr15_34312	Potri.007G131600	-0.462499	0.210009
unconservative_Chr04_11123	Potri.016G117800	-0.462276	0.210259
unconservative_Chr19_41480	Potri.017G133400	-0.462047	0.210514
unconservative_Chr05_13699	Potri.011G059800	-0.461935	0.210639
ptc-miR172h-5p	Potri.011G054300	-0.461928	0.210647
unconservative_Chr14_31299	Potri.006G092000	-0.461828	0.210759
unconservative_Chr14_32384	Potri.006G092000	-0.461828	0.210759
unconservative_Chr14_32438	Potri.006G092000	-0.461828	0.210759
unconservative_Chr05_13441	Potri.001G278200	-0.461745	0.210852
unconservative_Chr06_16417	Potri.005G104100	-0.4614	0.211238
unconservative_Chr06_16417	Potri.002G086700	-0.4614	0.211238
unconservative_Chr06_16417	Potri.019G112600	-0.4614	0.211238
unconservative_Chr06_16417	Potri.002G004900	-0.4614	0.211238
unconservative_Chr18_40175	Potri.002G086700	-0.4614	0.211238
unconservative_Chr18_40175	Potri.005G104100	-0.4614	0.211238
unconservative_Chr18_40175	Potri.019G112600	-0.4614	0.211238
unconservative_Chr18_40175	Potri.002G004900	-0.4614	0.211238
unconservative_Chr04_11476	Potri.017G030800	-0.461383	0.211257
ptc-miR6456	Potri.006G013000	-0.461322	0.211326
ptc-miR156g	Potri.019G005300	-0.460878	0.211823
unconservative_Chr04_9994	Potri.018G144700	-0.460501	0.212246
ptc-miR396g-5p	Potri.009G004000	-0.460495	0.212253
ptc-miR156a	Potri.T051000	-0.460463	0.212289
unconservative_Chr15_34312	Potri.001G149800	-0.460157	0.212633
ptc-miR530a	Potri.001G115000	-0.459984	0.212826
ptc-miR473a-5p	Potri.001G454100	-0.459607	0.213251
ptc-miR472a	Potri.018G136300	-0.459562	0.213302
ptc-miR156g	Potri.012G100700	-0.459353	0.213537
ptc-miR171j	Potri.007G082400	-0.459061	0.213867
ptc-miR477d-5p	Potri.014G178700	-0.458833	0.214123
unconservative_Chr05_13699	Potri.014G103700	-0.458703	0.21427
ptc-miR482a-2	Potri.T026400	-0.458592	0.214395
ptc-miR530a	Potri.004G191300	-0.458228	0.214806
ptc-miR530b	Potri.012G139800	-0.45805	0.215008
ptc-miR6425a-5p	Potri.010G067800	-0.457726	0.215375
unconservative_Chr05_13699	Potri.006G094800	-0.45735	0.2158
unconservative_Chr05_13699	Potri.002G168900	-0.457077	0.216109
ptc-miR172b-5p	Potri.007G091200	-0.456817	0.216404
ptc-miR169n-3p	Potri.008G080500	-0.456688	0.216551
unconservative_Chr13_29388	Potri.016G066800	-0.456235	0.217065
unconservative_Chr08_20094	Potri.001G388300	-0.455811	0.217548
unconservative_Chr02_6832	Potri.001G408500	-0.45566	0.217719
unconservative_Chr05_13441	Potri.010G042200	-0.455424	0.217988
unconservative_Chr06_17074	Potri.002G120900	-0.455184	0.218261
ptc-miR482a-2	Potri.019G002800	-0.455161	0.218288
ptc-miR1448	Potri.T129700	-0.454892	0.218595
unconservative_Chr05_13699	Potri.014G082300	-0.454527	0.219011
ptc-miR472b	Potri.006G270000	-0.454346	0.219218
ptc-miR156g	Potri.004G084700	-0.453868	0.219765
ptc-miR6471	Potri.006G017400	-0.453563	0.220114
ptc-miR171j	Potri.005G173300	-0.453529	0.220153
ptc-miR473a-5p	Potri.014G178700	-0.453224	0.220503
unconservative_Chr05_13699	Potri.005G017600	-0.452731	0.221069
unconservative_Chr18_39632	Potri.005G043100	-0.452635	0.221179
ptc-miR156a	Potri.003G065000	-0.452624	0.221191
unconservative_Chr05_13699	Potri.001G441200	-0.451783	0.222158
ptc-miR7819	Potri.017G049100	-0.451741	0.222206
ptc-miR396e-3p	Potri.005G166100	-0.450969	0.223096
unconservative_scaffold_592_47878	Potri.006G103300	-0.450879	0.2232
ptc-miR1447	Potri.019G106200	-0.450714	0.223391
ptc-miR1447	Potri.019G115300	-0.45045	0.223695
unconservative_Chr05_13699	Potri.006G219400	-0.450358	0.223802
ptc-miR472b	Potri.011G008800	-0.450167	0.224023
unconservative_Chr19_41480	Potri.004G004000	-0.450154	0.224038
unconservative_Chr13_29438	Potri.007G081100	-0.449683	0.224584
unconservative_Chr05_14043	Potri.008G204200	-0.449595	0.224685
unconservative_Chr10_22110	Potri.008G204200	-0.449595	0.224685
ptc-miR475a-3p	Potri.013G034200	-0.449579	0.224704
ptc-miR477a-5p	Potri.001G323100	-0.449357	0.224961
ptc-miR478p	Potri.005G112500	-0.449241	0.225095
ptc-miR530a	Potri.006G225200	-0.449106	0.225251
unconservative_Chr05_13699	Potri.015G014300	-0.449029	0.225341
unconservative_Chr12_26604	Potri.001G199200	-0.448865	0.225532
unconservative_Chr15_34749	Potri.001G199200	-0.448865	0.225532
ptc-miR7826	Potri.017G133600	-0.448788	0.225621
ptc-miR475d-3p	Potri.018G038300	-0.448717	0.225703
unconservative_Chr05_14043	Potri.009G066300	-0.44861	0.225827
unconservative_Chr10_22110	Potri.009G066300	-0.44861	0.225827
unconservative_Chr06_17074	Potri.006G090900	-0.448296	0.226192
ptc-miR160g	Potri.001G177300	-0.448258	0.226237
ptc-miR167h-5p	Potri.008G149300	-0.4479	0.226654
ptc-miR7835	Potri.003G172300	-0.447772	0.226803
ptc-miR6474	Potri.001G287000	-0.44687	0.227854
unconservative_Chr13_29390	Potri.017G037300	-0.446857	0.227869
ptc-miR6462a	Potri.003G152000	-0.44666	0.228099
unconservative_Chr05_13699	Potri.002G018800	-0.446409	0.228392
ptc-miR530b	Potri.002G151000	-0.446012	0.228856
unconservative_Chr05_13699	Potri.014G055800	-0.445776	0.229133
ptc-miR6477	Potri.003G179000	-0.445678	0.229248
ptc-miR156g	Potri.018G149900	-0.445647	0.229284
ptc-miR1448	Potri.013G006000	-0.445511	0.229443
ptc-miR171h-5p	Potri.004G164000	-0.445037	0.229999
unconservative_Chr18_39523	Potri.007G004200	-0.444636	0.23047
ptc-miR164f	Potri.001G387600	-0.444256	0.230917
unconservative_Chr05_13699	Potri.004G170700	-0.444126	0.231069
ptc-miR6438a	Potri.005G143700	-0.443998	0.23122
ptc-miR171j	Potri.014G086500	-0.443695	0.231576
ptc-miR530b	Potri.006G201200	-0.442217	0.233321
ptc-miR475c	Potri.005G045000	-0.442127	0.233426
ptc-miR396g-5p	Potri.016G093100	-0.442058	0.233508
ptc-miR530b	Potri.T175000	-0.441838	0.233768
ptc-miR530b	Potri.004G099500	-0.440575	0.235266
ptc-miR171h-5p	Potri.015G061400	-0.440572	0.23527
ptc-miR172h-5p	Potri.016G055600	-0.440472	0.235388
ptc-miR7812	Potri.005G134500	-0.439919	0.236046
ptc-miR396e-3p	Potri.019G065200	-0.439875	0.236098
ptc-miR530b	Potri.002G234500	-0.439526	0.236514
ptc-miR482c-3p	Potri.014G009400	-0.43952	0.236521
unconservative_Chr18_39523	Potri.015G103000	-0.439505	0.236538
ptc-miR6476a	Potri.014G176000	-0.439212	0.236887
ptc-miR6477	Potri.009G125000	-0.438582	0.23764
ptc-miR172h-5p	Potri.003G211900	-0.438568	0.237656
ptc-miR160e-3p	Potri.009G143000	-0.438016	0.238316
ptc-miR530b	Potri.011G139100	-0.437924	0.238426
ptc-miR7823	Potri.013G071800	-0.437797	0.238578
ptc-miR166p	Potri.006G240600	-0.437627	0.238782
ptc-miR7824	Potri.012G101600	-0.437518	0.238913
ptc-miR396f	Potri.014G146800	-0.437376	0.239082
ptc-miR172d	Potri.011G027800	-0.437243	0.239242
unconservative_Chr05_13699	Potri.005G101000	-0.436196	0.240499
ptc-miR172g-3p	Potri.001G384700	-0.435945	0.2408
unconservative_Chr11_25511	Potri.003G156200	-0.435754	0.24103
ptc-miR169r	Potri.001G411100	-0.435714	0.241078
unconservative_Chr10_23264	Potri.003G216800	-0.434829	0.242144
ptc-miR530b	Potri.004G125500	-0.434713	0.242285
unconservative_Chr06_17074	Potri.010G038100	-0.434616	0.242401
unconservative_Chr04_9994	Potri.006G014400	-0.434411	0.242649
ptc-miR476a	Potri.018G038300	-0.434408	0.242653
ptc-miR482c-3p	Potri.014G010600	-0.434285	0.242801
ptc-miR399d	Potri.009G002200	-0.43428	0.242808
ptc-miR396c	Potri.007G021300	-0.433954	0.243201
unconservative_Chr05_13699	Potri.012G020600	-0.433803	0.243384
ptc-miR396f	Potri.018G127000	-0.433501	0.243749
ptc-miR6452	Potri.019G086800	-0.433246	0.244058
ptc-miR319e	Black_Cottonwood_newGene_680	-0.433024	0.244328
unconservative_Chr19_41480	Potri.019G059400	-0.432989	0.244369
unconservative_Chr05_13699	Potri.010G015200	-0.432791	0.244609
ptc-miR6474	Potri.018G141000	-0.432586	0.244859
ptc-miR6457b	Potri.T012800	-0.432403	0.245081
ptc-miR156a	Potri.005G174000	-0.432304	0.2452
ptc-miR477d-5p	Potri.014G177400	-0.432259	0.245256
unconservative_Chr06_16417	Potri.010G081100	-0.432251	0.245266
unconservative_Chr18_40175	Potri.010G081100	-0.432251	0.245266
unconservative_Chr05_13699	Potri.013G157500	-0.432069	0.245486
ptc-miR475d-3p	Potri.006G257300	-0.431824	0.245784
unconservative_Chr05_13699	Potri.001G078400	-0.431779	0.245839
ptc-miR172h-5p	Potri.009G009100	-0.431698	0.245938
ptc-miR530b	Potri.001G109000	-0.431639	0.24601
ptc-miR530b	Potri.004G191300	-0.431441	0.24625
ptc-miR319i	Potri.013G119400	-0.430532	0.247359
unconservative_Chr06_15411	Potri.006G191500	-0.430451	0.247458
ptc-miR169b-3p	Potri.007G029300	-0.430338	0.247595
ptc-miR482c-3p	Potri.003G017200	-0.430289	0.247654
unconservative_Chr10_22565	Potri.004G001400	-0.430191	0.247774
ptc-miR472b	Potri.002G118700	-0.43018	0.247788
ptc-miR172b-5p	Potri.017G031200	-0.430161	0.247811
ptc-miR164f	Potri.005G098200	-0.430153	0.247821
ptc-miR172h-5p	Potri.018G048700	-0.430039	0.24796
ptc-miR393a-3p	Potri.016G038900	-0.429793	0.24826
ptc-miR396f	Potri.008G032900	-0.429737	0.248329
unconservative_Chr05_13699	Potri.012G118500	-0.429734	0.248333
unconservative_Chr05_13699	Potri.005G026100	-0.42957	0.248534
unconservative_Chr12_26604	Potri.001G050800	-0.429015	0.249213
unconservative_Chr15_34749	Potri.001G050800	-0.429015	0.249213
ptc-miR482c-3p	Potri.001G029300	-0.428808	0.249467
unconservative_Chr05_13699	Potri.014G017200	-0.428487	0.24986
unconservative_Chr13_29390	Potri.005G144900	-0.428257	0.250143
ptc-miR169b-3p	Potri.006G229400	-0.427981	0.250481
unconservative_Chr13_29390	Potri.T047800	-0.427859	0.250632
ptc-miR171j	Potri.002G018100	-0.427532	0.251033
ptc-miR7817a	Potri.017G129200	-0.427464	0.251117
ptc-miR530b	Potri.003G124600	-0.427263	0.251364
unconservative_Chr05_13699	Potri.009G117300	-0.426898	0.251814
ptc-miR7835	Potri.001G292300	-0.426669	0.252096
unconservative_Chr05_13699	Potri.003G223400	-0.426619	0.252158
ptc-miR6425a-5p	Potri.010G067600	-0.426604	0.252176
ptc-miR167h-5p	Potri.011G070900	-0.426318	0.252529
ptc-miR482c-3p	Potri.T012900	-0.425833	0.253128
ptc-miR390a	Potri.010G071700	-0.425684	0.253311
ptc-miR393a-5p	Potri.003G214800	-0.425271	0.253823
unconservative_Chr05_13699	Potri.014G119100	-0.425229	0.253874
ptc-miR7812	Potri.009G132100	-0.425004	0.254153
ptc-miR156g	Potri.008G181200	-0.424787	0.254421
unconservative_Chr12_27494	Potri.006G186700	-0.424734	0.254487
unconservative_Chr15_34882	Potri.006G186700	-0.424734	0.254487
ptc-miR396a	Potri.012G094500	-0.424691	0.254541
unconservative_Chr15_34312	Potri.002G057300	-0.424491	0.254789
ptc-miR399e	Potri.005G223600	-0.424433	0.25486
ptc-miR6462a	Potri.006G143300	-0.424367	0.254942
ptc-miR169r	Potri.017G075400	-0.424307	0.255017
ptc-miR7835	Black_Cottonwood_newGene_497	-0.423876	0.255552
unconservative_Chr14_31299	Potri.012G016600	-0.423352	0.256202
unconservative_Chr14_32384	Potri.012G016600	-0.423352	0.256202
unconservative_Chr14_32438	Potri.012G016600	-0.423352	0.256202
ptc-miR164f	Potri.018G151700	-0.423257	0.25632
unconservative_Chr07_18453	Potri.004G160800	-0.422089	0.257775
unconservative_Chr05_13699	Potri.010G049200	-0.422049	0.257825
unconservative_Chr13_29390	Potri.T081900	-0.421842	0.258083
unconservative_Chr06_16417	Potri.014G078800	-0.421781	0.258159
unconservative_Chr18_40175	Potri.014G078800	-0.421781	0.258159
ptc-miR172g-3p	Potri.006G132400	-0.421667	0.258302
unconservative_Chr08_18797	Potri.006G059500	-0.420696	0.259516
unconservative_Chr05_13699	Potri.005G242400	-0.420623	0.259607
unconservative_Chr05_13699	Potri.010G247400	-0.420316	0.259992
ptc-miR396c	Potri.T125700	-0.420178	0.260165
unconservative_Chr15_34312	Potri.004G044200	-0.419573	0.260924
ptc-miR396a	Potri.005G009700	-0.419566	0.260933
unconservative_Chr05_13699	Potri.006G169000	-0.419309	0.261255
ptc-miR7827	Potri.006G241700	-0.418637	0.2621
ptc-miR530b	Potri.017G016800	-0.418303	0.262521
ptc-miR476a	Potri.008G153300	-0.418279	0.262551
unconservative_Chr13_29388	Potri.004G219300	-0.418249	0.262588
unconservative_Chr05_13699	Potri.014G024700	-0.417671	0.263317
ptc-miR530b	Potri.007G000300	-0.417494	0.263541
ptc-miR7826	Potri.015G098900	-0.41708	0.264064
unconservative_Chr05_13699	Potri.013G020100	-0.416713	0.264527
unconservative_Chr05_13699	Potri.004G158900	-0.416052	0.265364
ptc-miR1448	Potri.014G005600	-0.415049	0.266636
ptc-miR6421-5p	Potri.010G241600	-0.414904	0.26682
ptc-miR530a	Potri.008G116500	-0.414791	0.266964
unconservative_Chr06_16417	Potri.008G158400	-0.414777	0.266981
unconservative_Chr18_40175	Potri.008G158400	-0.414777	0.266981
ptc-miR164f	Potri.T156600	-0.414504	0.267328
unconservative_Chr05_13699	Potri.010G191500	-0.414393	0.26747
unconservative_Chr10_22466	Potri.001G257500	-0.414334	0.267544
ptc-miR166n	Potri.001G197400	-0.41385	0.268162
ptc-miR162a	Potri.014G047600	-0.413514	0.26859
unconservative_Chr05_13699	Potri.006G132000	-0.413165	0.269034
unconservative_Chr12_26604	Potri.015G079800	-0.413001	0.269244
unconservative_Chr15_34749	Potri.015G079800	-0.413001	0.269244
ptc-miR475c	Potri.010G098400	-0.412634	0.269712
unconservative_Chr05_13699	Potri.017G137100	-0.412622	0.269728
unconservative_Chr05_13699	Potri.015G072000	-0.412541	0.269831
ptc-miR319e	Potri.017G129700	-0.412285	0.270159
ptc-miR530b	Potri.015G142200	-0.411952	0.270584
unconservative_Chr05_13699	Potri.005G168200	-0.411739	0.270857
unconservative_Chr08_18797	Potri.009G014400	-0.411678	0.270935
ptc-miR156a	Potri.003G169400	-0.411506	0.271155
ptc-miR393a-3p	Potri.012G042500	-0.411386	0.27131
ptc-miR169b-3p	Potri.019G021500	-0.411356	0.271348
unconservative_Chr04_11879	Potri.006G225200	-0.411201	0.271547
ptc-miR169d	Potri.009G060600	-0.41101	0.271791
unconservative_Chr18_39632	Potri.001G309100	-0.410695	0.272196
ptc-miR7826	Potri.017G041900	-0.410679	0.272215
ptc-miR7826	Potri.005G158600	-0.410583	0.272339
unconservative_Chr06_17074	Potri.004G204600	-0.410448	0.272513
ptc-miR7819	Potri.010G067900	-0.410177	0.27286
unconservative_Chr05_13699	Potri.T088400	-0.408923	0.274475
unconservative_Chr05_14043	Potri.003G109300	-0.408737	0.274715
unconservative_Chr10_22110	Potri.003G109300	-0.408737	0.274715
ptc-miR472a	Potri.001G363400	-0.407927	0.275761
unconservative_Chr05_13699	Potri.017G072600	-0.407836	0.275878
unconservative_Chr05_13699	Potri.015G118000	-0.407757	0.27598
unconservative_Chr05_13699	Potri.018G138400	-0.407674	0.276088
ptc-miR1448	Potri.017G039100	-0.407625	0.276151
unconservative_Chr13_29390	Potri.013G126600	-0.407558	0.276238
ptc-miR396g-5p	Black_Cottonwood_newGene_287	-0.40739	0.276455
ptc-miR475d-3p	Potri.T178000	-0.406594	0.277486
ptc-miR164f	Potri.010G207200	-0.406428	0.277701
ptc-miR6457b	Potri.001G421500	-0.406102	0.278124
unconservative_Chr15_34312	Potri.T016200	-0.405335	0.279122
unconservative_Chr05_13699	Potri.007G021900	-0.405288	0.279182
ptc-miR6457a	Potri.001G076200	-0.40513	0.279388
ptc-miR6456	Potri.008G192200	-0.40498	0.279583
ptc-miR169d	Potri.002G124300	-0.404851	0.279752
ptc-miR160g	Potri.017G031700	-0.403514	0.281495
unconservative_Chr05_13699	Potri.008G100200	-0.403284	0.281796
unconservative_Chr05_13699	Potri.008G163300	-0.403078	0.282065
unconservative_Chr06_16462	Potri.001G354600	-0.402461	0.282872
unconservative_Chr13_29388	Potri.013G048700	-0.401836	0.283691
ptc-miR167h-5p	Potri.003G006300	-0.401776	0.28377
unconservative_Chr19_41480	Potri.018G037000	-0.401318	0.284372
ptc-miR6457b	Potri.018G062500	-0.401186	0.284545
unconservative_Chr06_16462	Potri.009G059700	-0.400931	0.28488
unconservative_Chr04_9994	Potri.016G117800	-0.400728	0.285146
unconservative_Chr18_39632	Potri.018G014900	-0.400114	0.285955
unconservative_Chr04_11123	Potri.013G085100	-0.399947	0.286175
ptc-miR482b-5p	Potri.006G118700	-0.399852	0.286301
ptc-miR6468-5p	Potri.010G022400	-0.399516	0.286743
unconservative_Chr05_13699	Potri.016G111700	-0.399384	0.286917
ptc-miR169b-3p	Potri.019G076100	-0.399244	0.287102
ptc-miR171h-5p	Potri.009G076500	-0.398822	0.287659
unconservative_Chr10_23264	Potri.001G106100	-0.398496	0.288091
unconservative_Chr06_16417	Potri.009G087400	-0.398311	0.288335
unconservative_Chr18_40175	Potri.009G087400	-0.398311	0.288335
unconservative_Chr04_11369	Potri.004G037600	-0.398287	0.288366
unconservative_Chr05_13361	Potri.013G073300	-0.398282	0.288373
unconservative_Chr05_13699	Potri.003G207200	-0.398277	0.28838
unconservative_Chr05_13699	Potri.002G092300	-0.397731	0.289102
unconservative_Chr05_13699	Potri.006G211800	-0.397721	0.289115
ptc-miR319a	Potri.011G096600	-0.397629	0.289238
unconservative_Chr04_9994	Potri.018G051800	-0.397128	0.289902
ptc-miR530b	Potri.001G420000	-0.396917	0.290182
ptc-miR482a-2	Potri.007G091500	-0.396752	0.290401
ptc-miR167e	Potri.014G067800	-0.396355	0.290928
unconservative_Chr05_13699	Potri.003G031000	-0.395878	0.291562
unconservative_Chr04_11058	Potri.T145800	-0.395002	0.292729
unconservative_Chr06_16417	Potri.012G086500	-0.394981	0.292757
unconservative_Chr18_40175	Potri.012G086500	-0.394981	0.292757
ptc-miR530b	Potri.004G077800	-0.39452	0.293372
unconservative_Chr04_9994	Potri.015G121800	-0.393938	0.294149
ptc-miR475a-3p	Potri.006G257300	-0.393772	0.294371
unconservative_Chr05_13699	Potri.018G146600	-0.393745	0.294407
ptc-miR530b	Potri.002G104100	-0.392962	0.295455
ptc-miR169b-3p	Potri.006G082900	-0.39284	0.295618
ptc-miR159d	Potri.012G109000	-0.392658	0.295862
unconservative_Chr05_13699	Potri.007G016200	-0.392345	0.296282
ptc-miR6452	Potri.005G069400	-0.392325	0.296309
unconservative_Chr05_13699	Potri.002G198700	-0.392287	0.29636
ptc-miR169z	Potri.013G033800	-0.392188	0.296493
ptc-miR6456	Potri.001G273900	-0.391823	0.296983
ptc-miR172b-5p	Potri.010G087700	-0.391671	0.297186
unconservative_Chr06_16417	Potri.013G053600	-0.391651	0.297213
unconservative_Chr18_40175	Potri.013G053600	-0.391651	0.297213
unconservative_Chr05_13699	Potri.016G083600	-0.391241	0.297765
unconservative_Chr06_16462	Potri.T023500	-0.390744	0.298433
ptc-miR156a	Potri.001G321100	-0.390616	0.298606
unconservative_Chr06_16417	Potri.019G114800	-0.390321	0.299003
unconservative_Chr18_40175	Potri.019G114800	-0.390321	0.299003
ptc-miR396e-3p	Potri.001G389500	-0.389175	0.30055
unconservative_Chr06_16462	Potri.007G021800	-0.389105	0.300644
unconservative_Chr05_13699	Potri.T163900	-0.389024	0.300754
unconservative_Chr05_13699	Potri.004G039500	-0.388946	0.300859
unconservative_Chr05_13699	Potri.013G003200	-0.388597	0.301331
ptc-miR396f	Potri.012G058100	-0.388593	0.301336
unconservative_Chr05_13699	Potri.015G122900	-0.388364	0.301646
ptc-miR169b-3p	Potri.017G092600	-0.388334	0.301687
unconservative_Chr08_20129	Potri.006G120100	-0.387873	0.302311
ptc-miR167h-5p	Potri.002G235700	-0.387869	0.302317
ptc-miR156a	Potri.T011400	-0.387689	0.30256
ptc-miR164f	Potri.008G043400	-0.387208	0.303213
unconservative_Chr15_34312	Potri.015G112700	-0.387173	0.303261
unconservative_Chr10_22466	Potri.010G056300	-0.386058	0.304776
ptc-miR403a	Potri.005G102300	-0.385878	0.305022
unconservative_Chr18_39632	Potri.003G148600	-0.385608	0.305389
ptc-miR482b-5p	Potri.014G040300	-0.385607	0.305391
unconservative_Chr04_11123	Potri.018G051800	-0.385571	0.30544
ptc-miR6421-5p	Potri.006G276600	-0.384752	0.306556
unconservative_Chr10_23264	Potri.005G243600	-0.384637	0.306713
ptc-miR7826	Potri.001G172600	-0.384633	0.306718
ptc-miR164f	Potri.003G056500	-0.384141	0.307391
unconservative_Chr10_23264	Potri.001G287700	-0.383769	0.307899
unconservative_Chr05_13699	Potri.008G109100	-0.383239	0.308624
ptc-miR7812	Potri.016G043500	-0.383202	0.308675
unconservative_Chr15_33423	Potri.006G090000	-0.382775	0.30926
unconservative_Chr05_13699	Potri.012G106100	-0.381992	0.310335
unconservative_Chr04_11369	Potri.015G067300	-0.381914	0.310442
ptc-miR477d-5p	Potri.014G018500	-0.381722	0.310705
ptc-miR399i	Potri.003G010000	-0.380484	0.312409
unconservative_Chr05_13699	Potri.015G133800	-0.380264	0.312713
ptc-miR6462a	Potri.015G121600	-0.380173	0.312838
unconservative_Chr06_16417	Potri.009G098400	-0.380048	0.31301
unconservative_Chr18_40175	Potri.009G098400	-0.380048	0.31301
ptc-miR6468-5p	Potri.008G210200	-0.379703	0.313487
unconservative_Chr05_13699	Potri.005G021000	-0.3797	0.31349
unconservative_Chr08_20094	Potri.001G388800	-0.379346	0.313979
unconservative_Chr05_13251	Potri.003G178900	-0.378496	0.315155
ptc-miR172h-5p	Potri.010G100900	-0.378431	0.315245
unconservative_Chr13_29388	Potri.012G124000	-0.378276	0.315459
ptc-miR482d-3p	Potri.006G007900	-0.378087	0.315721
unconservative_Chr05_13699	Potri.014G042000	-0.378015	0.315821
ptc-miR399d	Potri.005G223600	-0.377903	0.315976
unconservative_Chr05_13699	Potri.002G030400	-0.37745	0.316604
ptc-miR530b	Potri.001G097600	-0.376981	0.317255
ptc-miR472b	Potri.006G187900	-0.376686	0.317664
unconservative_Chr05_13699	Potri.005G172200	-0.376619	0.317758
unconservative_Chr15_34312	Potri.001G190000	-0.376213	0.318322
ptc-miR7819	Potri.017G049200	-0.375969	0.318662
ptc-miR828a	Potri.015G075600	-0.375562	0.319229
ptc-miR482b-3p	Potri.003G055600	-0.375082	0.319898
ptc-miR7835	Potri.T103500	-0.375003	0.320007
ptc-miR6425a-3p	Potri.002G262300	-0.374881	0.320178
ptc-miR172b-5p	Potri.004G207900	-0.374752	0.320358
unconservative_Chr05_13699	Potri.005G145800	-0.374518	0.320684
ptc-miR169r	Potri.003G086200	-0.374446	0.320785
unconservative_Chr05_13699	Potri.002G084200	-0.374287	0.321007
unconservative_Chr05_13699	Potri.012G073800	-0.37356	0.322023
unconservative_Chr05_13699	Potri.004G073300	-0.373525	0.322072
unconservative_Chr05_13699	Potri.008G220200	-0.372902	0.322944
unconservative_Chr06_16462	Potri.011G124900	-0.372685	0.323249
unconservative_Chr05_13699	Potri.005G215400	-0.372673	0.323266
ptc-miR172d	Potri.015G138200	-0.372437	0.323597
ptc-miR159a	Potri.002G001900	-0.372435	0.3236
unconservative_Chr18_39632	Potri.002G068400	-0.37227	0.323831
ptc-miR171j	Potri.001G272800	-0.372042	0.324151
ptc-miR472b	Potri.T039900	-0.371981	0.324236
unconservative_Chr16_34893	Potri.017G001900	-0.371754	0.324556
ptc-miR7812	Potri.010G226000	-0.371597	0.324776
ptc-miR6425a-3p	Potri.T044200	-0.371193	0.325343
unconservative_Chr05_13699	Potri.001G286600	-0.371102	0.325472
unconservative_Chr05_13699	Potri.009G149200	-0.370867	0.325802
ptc-miR472b	Potri.018G136300	-0.370778	0.325927
ptc-miR319a	Potri.006G000500	-0.370244	0.32668
ptc-miR396c	Potri.002G099400	-0.370226	0.326705
unconservative_Chr05_13699	Potri.007G134000	-0.369674	0.327483
ptc-miR159a	Potri.003G189700	-0.369247	0.328086
ptc-miR7835	Potri.001G076100	-0.369231	0.328108
ptc-miR6476a	Potri.009G142300	-0.369117	0.328269
ptc-miR172g-3p	Potri.010G234400	-0.369016	0.328412
unconservative_Chr05_13699	Potri.009G142800	-0.368988	0.328451
ptc-miR475c	Potri.017G009500	-0.368779	0.328747
unconservative_Chr05_13699	Potri.009G097800	-0.368655	0.328922
unconservative_Chr08_20094	Potri.001G388400	-0.368539	0.329086
unconservative_Chr18_40350	Potri.001G041100	-0.368468	0.329187
unconservative_Chr18_40351	Potri.001G041100	-0.368468	0.329187
unconservative_Chr05_13699	Potri.006G148500	-0.368346	0.329359
unconservative_Chr18_40350	Potri.001G005500	-0.36832	0.329397
unconservative_Chr18_40351	Potri.001G005500	-0.36832	0.329397
ptc-miR6457b	Potri.011G126800	-0.368123	0.329675
ptc-miR396g-5p	Potri.003G065000	-0.367856	0.330053
unconservative_Chr15_34312	Potri.008G078500	-0.367807	0.330123
unconservative_Chr13_29390	Potri.016G037300	-0.366993	0.331276
unconservative_Chr05_13699	Potri.005G061100	-0.366922	0.331377
ptc-miR530b	Potri.016G120200	-0.366816	0.331528
unconservative_Chr05_13699	Potri.005G117300	-0.366646	0.33177
unconservative_Chr05_14043	Potri.013G078500	-0.366618	0.331809
unconservative_Chr10_22110	Potri.013G078500	-0.366618	0.331809
unconservative_scaffold_20_42740	Potri.013G060900	-0.366466	0.332024
ptc-miR6438a	Potri.014G197800	-0.366376	0.332152
unconservative_Chr06_17074	Potri.010G106200	-0.366357	0.33218
ptc-miR6477	Potri.004G077600	-0.366006	0.332679
unconservative_Chr05_13699	Potri.018G106000	-0.365913	0.33281
unconservative_Chr06_16417	Potri.018G146000	-0.365762	0.333026
unconservative_Chr18_40175	Potri.018G146000	-0.365762	0.333026
ptc-miR156g	Potri.017G027500	-0.364439	0.33491
unconservative_Chr06_16417	Potri.003G058300	-0.364338	0.335055
unconservative_Chr18_40175	Potri.003G058300	-0.364338	0.335055
unconservative_Chr02_6832	Potri.008G143400	-0.364328	0.335069
ptc-miR7812	Potri.002G196600	-0.364319	0.335082
ptc-miR167h-5p	Potri.004G224400	-0.363992	0.335548
unconservative_Chr05_13699	Potri.012G118300	-0.363602	0.336106
ptc-miR159d	Potri.010G015900	-0.36346	0.336308
ptc-miR530b	Potri.011G068300	-0.363134	0.336774
ptc-miR396e-3p	Potri.002G242800	-0.363009	0.336953
unconservative_Chr06_16462	Potri.013G054300	-0.362571	0.33758
ptc-miR7812	Potri.002G087000	-0.362438	0.337771
unconservative_Chr08_18797	Potri.019G036300	-0.362297	0.337973
ptc-miR530a	Potri.004G099500	-0.362005	0.338392
ptc-miR7826	Potri.003G115900	-0.361937	0.338489
unconservative_Chr05_13699	Potri.001G238300	-0.361898	0.338545
unconservative_Chr06_15411	Potri.003G129500	-0.361456	0.339179
unconservative_Chr05_13699	Potri.005G247500	-0.361006	0.339825
ptc-miR396e-3p	Potri.014G024300	-0.360989	0.33985
ptc-miR477a-3p	Potri.001G440300	-0.360923	0.339945
unconservative_Chr12_27494	Potri.015G042100	-0.360843	0.34006
unconservative_Chr15_34882	Potri.015G042100	-0.360843	0.34006
ptc-miR396a	Potri.010G052600	-0.360788	0.34014
unconservative_Chr08_18797	Potri.006G132700	-0.360688	0.340283
unconservative_Chr05_14043	Potri.005G212700	-0.36056	0.340467
unconservative_Chr10_22110	Potri.005G212700	-0.36056	0.340467
unconservative_Chr05_14043	Potri.015G074600	-0.360379	0.340728
unconservative_Chr10_22110	Potri.015G074600	-0.360379	0.340728
ptc-miR6461	Potri.018G074800	-0.359662	0.341759
unconservative_Chr10_23264	Potri.008G122200	-0.359449	0.342066
ptc-miR476a	Potri.013G150100	-0.35944	0.342079
ptc-miR162a	Potri.010G140000	-0.359143	0.342507
unconservative_Chr05_13699	Potri.003G100000	-0.358974	0.342751
ptc-miR6445a	Potri.001G059500	-0.358789	0.343018
ptc-miR156l	Potri.010G154300	-0.358412	0.343563
ptc-miR1447	Potri.019G115900	-0.358147	0.343946
ptc-miR476a	Potri.013G121600	-0.358073	0.344053
ptc-miR476a	Potri.011G052200	-0.358057	0.344076
ptc-miR482b-5p	Potri.012G087400	-0.357854	0.344369
ptc-miR476a	Potri.005G172800	-0.357847	0.344379
unconservative_Chr13_29388	Potri.019G043800	-0.357473	0.344921
unconservative_Chr05_13699	Potri.019G080300	-0.35711	0.345447
unconservative_Chr05_13699	Potri.002G037800	-0.356497	0.346335
[truncated: 4,264 more rows]
